# Supplementary material for: A large outbreak of COVID-19 linked to an end of term trip to Menorca (Spain) by secondary school students in summer 2021
Source: PLoS One. 2023 Feb 3;18(2):e0280614. doi: 10.1371/journal.pone.0280614 (PMC9897546; doi:10.1371/journal.pone.0280614)
Supplement: S1 Dataset — (CSV) [file pone.0280614.s001.csv]

Travel to Menorca	Sex	Age	Vaccination	Diagnosis test	Symptoms	Requires Hospitalization	Requires ICU	Death	Diagnosis day	ABS_BasicHealthArea	Municipality	Episode	Genomic Analyses
Yes	Women	17	No	PCR	no	no	no	no	day 1	BARCELONA 5-E	BARCELONA	First Covid Episode	Unavailable
Yes	Women	17	No	TAR	si	no	no	no	day 10	BARCELONA 5-C	BARCELONA	First Covid Episode	Unavailable
Yes	Men	17	No	PCR	no	no	no	no	day 10	BARCELONA 2-E	BARCELONA	First Covid Episode	Unavailable
Yes	Men	17	No	PCR	si	no	no	no	day 10	SANT CUGAT DEL VALLÈS-2	SANT CUGAT DEL VALLÈS	First Covid Episode	Unavailable
Yes	Women	17	No	PCR	si	no	no	no	day 10	SANT CUGAT DEL VALLÈS-2	SANT CUGAT DEL VALLÈS	First Covid Episode	Unavailable
Yes	Women	17	No	PCR	si	no	no	no	day 10	SANT CUGAT DEL VALLÈS-3	SANT CUGAT DEL VALLÈS	First Covid Episode	Unavailable
No	Women	18	No	PCR	si	no	no	no	day 10	SANT CUGAT DEL VALLÈS-3	SANT CUGAT DEL VALLÈS	First Covid Episode	B.1.617.2*
Yes	Women	17	No	PCR	si	no	no	no	day 10	SANT QUIRZE DEL VALLÈS	SANT QUIRZE DEL VALLÈS	First Covid Episode	Unavailable
Yes	Women	17	No	PCR	si	no	no	no	day 10	SANT CUGAT DEL VALLÈS-1	SANT CUGAT DEL VALLÈS	First Covid Episode	Unavailable
Yes	Women	18	No	PCR	no	no	no	no	day 10	SABADELL 1A	SABADELL	First Covid Episode	Unavailable
Yes	Women	18	No	TAR	no	no	no	no	day 10	SANT CUGAT DEL VALLÈS-2	SANT CUGAT DEL VALLÈS	First Covid Episode	Unavailable
Yes	Women	18	No	PCR	no	no	no	no	day 10	SANT CUGAT DEL VALLÈS-3	SANT CUGAT DEL VALLÈS	First Covid Episode	Unavailable
Yes	Women	17	No	PCR	no	no	no	no	day 11	MATARÓ 5	MATARÓ	First Covid Episode	Unavailable
No	Women	17	No	TAR	no	no	no	no	day 11	CASTELLDEFELS-2	CASTELLDEFELS	First Covid Episode	Unavailable
Yes	Women	17	No	TAR	si	no	no	no	day 11	BARCELONA 2-J	BARCELONA	First Covid Episode	Unavailable
Yes	Women	17	No	PCR	si	no	no	no	day 11	SANT CUGAT DEL VALLÈS-3	SANT CUGAT DEL VALLÈS	First Covid Episode	Unavailable
Yes	Men	17	No	PCR	si	no	no	no	day 11	BARCELONA 5-A	BARCELONA	First Covid Episode	Unavailable
Yes	Women	17	No	PCR	si	no	no	no	day 11	MATARÓ 1	MATARÓ	First Covid Episode	Unavailable
Yes	Women	17	No	PCR	si	no	no	no	day 11	SANT CUGAT DEL VALLÈS-2	SANT CUGAT DEL VALLÈS	First Covid Episode	Unavailable
Yes	Men	17	No	PCR	si	no	no	no	day 11	MATARÓ 1	MATARÓ	First Covid Episode	Unavailable
Yes	Men	17	No	PCR	no	no	no	no	day 11	SANT CUGAT DEL VALLÈS-1	SANT CUGAT DEL VALLÈS	First Covid Episode	Unavailable
Yes	Women	17	No	PCR	no	no	no	no	day 11	BARCELONA 5-C	BARCELONA	First Covid Episode	Unavailable
Yes	Men	17	No	PCR	no	no	no	no	day 11	BARCELONA 6-C	BARCELONA	First Covid Episode	Unavailable
Yes	Women	17	No	PCR	no	no	no	no	day 11	MATARÓ 2	MATARÓ	First Covid Episode	Unavailable
Yes	Men	17	No	TAR	si	no	no	no	day 11	BARCELONA 5-C	BARCELONA	First Covid Episode	Unavailable
Yes	Men	17	No	PCR	si	no	no	no	day 11	SANT CUGAT DEL VALLÈS-2	SANT CUGAT DEL VALLÈS	First Covid Episode	Unavailable
Yes	Men	17	No	TAR	si	no	no	no	day 11	BARCELONA 4-C	BARCELONA	First Covid Episode	Unavailable
No	Men	17	No	PCR	si	no	no	no	day 11	MONTCADA I REIXAC	MONTCADA I REIXAC	First Covid Episode	Unavailable
Yes	Women	17	No	PCR	no	no	no	no	day 11	BARCELONA 7-B	BARCELONA	First Covid Episode	Unavailable
Yes	Men	17	No	TAR	si	no	no	no	day 11	BARCELONA 4-C	BARCELONA	First Covid Episode	Unavailable
Yes	Women	17	No	PCR	no	no	no	no	day 11	MATARÓ 5	MATARÓ	First Covid Episode	Unavailable
Yes	Women	17	No	TAR	no	no	no	no	day 11	BARCELONA 5-B	BARCELONA	First Covid Episode	Unavailable
Yes	Men	17	No	PCR	no	no	no	no	day 11	BARCELONA 4-A	BARCELONA	First Covid Episode	Unavailable
Yes	Women	17	No	PCR	no	no	no	no	day 11	MATARÓ 4	MATARÓ	First Covid Episode	Unavailable
Yes	Men	17	No	PCR	no	no	no	no	day 11	BARCELONA 5-A	BARCELONA	First Covid Episode	Unavailable
Yes	Women	17	No	PCR	si	no	no	no	day 11	SANT CUGAT DEL VALLÈS-2	SANT CUGAT DEL VALLÈS	First Covid Episode	Unavailable
Yes	Men	17	No	PCR	si	no	no	no	day 11	BARCELONA 5-B	BARCELONA	First Covid Episode	Unavailable
No	Women	17	No	PCR	no	no	no	no	day 11	BARCELONA 5-E	BARCELONA	First Covid Episode	Unavailable
Yes	Women	17	No	PCR	si	no	no	no	day 11	SANT JUST DESVERN	SANT JUST DESVERN	First Covid Episode	Unavailable
Yes	Women	17	No	PCR	si	no	no	no	day 11	SANT CUGAT DEL VALLÈS-2	SANT CUGAT DEL VALLÈS	First Covid Episode	Unavailable
Yes	Women	17	No	PCR	si	no	no	no	day 11	MATARÓ 1	MATARÓ	First Covid Episode	Unavailable
Yes	Women	17	No	PCR	si	no	no	no	day 11	BARCELONA 2-E	BARCELONA	First Covid Episode	Unavailable
Yes	Women	17	No	TAR	si	no	no	no	day 11	BARCELONA 5-B	BARCELONA	First Covid Episode	Unavailable
Yes	Men	17	No	PCR	si	no	no	no	day 11	SANT CUGAT DEL VALLÈS-2	SANT CUGAT DEL VALLÈS	First Covid Episode	Unavailable
Yes	Men	17	No	PCR	si	no	no	no	day 11	SANT CUGAT DEL VALLÈS-2	SANT CUGAT DEL VALLÈS	First Covid Episode	Unavailable
Yes	Men	17	No	TAR	si	no	no	no	day 11	CERDANYOLA DEL VALLÈS 2	CERDANYOLA DEL VALLÈS	First Covid Episode	Unavailable
Yes	Men	18	No	PCR	no	no	no	no	day 11	PALAMÓS	CALONGE	First Covid Episode	Unavailable
Yes	Men	17	No	TAR	si	no	no	no	day 11	MOLINS DE REI	MOLINS DE REI	First Covid Episode	Unavailable
Yes	Men	17	No	TAR	si	no	no	no	day 12	MATARÓ 2	MATARÓ	First Covid Episode	Unavailable
Yes	Men	17	No	PCR	si	no	no	no	day 12	BARCELONA 5-A	BARCELONA	First Covid Episode	Unavailable
Yes	Men	18	No	PCR	si	no	no	no	day 12	SANT CUGAT DEL VALLÈS-2	SANT CUGAT DEL VALLÈS	First Covid Episode	Unavailable
Yes	Women	17	No	PCR	si	no	no	no	day 12	SANT CUGAT DEL VALLÈS-1	SANT CUGAT DEL VALLÈS	First Covid Episode	Unavailable
Yes	Women	17	No	PCR	si	no	no	no	day 12	BARCELONA 5-E	BARCELONA	First Covid Episode	Unavailable
Yes	Women	17	No	PCR	si	no	no	no	day 12	BARCELONA 5-D	BARCELONA	First Covid Episode	Unavailable
Yes	Men	17	No	PCR	si	no	no	no	day 12	GIRONA 4	SANT GREGORI	First Covid Episode	Unavailable
Yes	Women	17	No	PCR	si	no	no	no	day 12	SANT CUGAT DEL VALLÈS-2	SANT CUGAT DEL VALLÈS	First Covid Episode	Unavailable
Yes	Men	17	No	PCR	no	no	no	no	day 12	BARCELONA 5-E	BARCELONA	First Covid Episode	Unavailable
Yes	Women	17	No	PCR	si	no	no	no	day 12	BARCELONA 5-E	BARCELONA	First Covid Episode	Unavailable
Yes	Men	17	No	PCR	si	no	no	no	day 12	BARCELONA 5-B	BARCELONA	First Covid Episode	Unavailable
No	Men	20	No	PCR	si	no	no	no	day 12	SANT ANDREU DE LLAVANERES	SANT ANDREU DE LLAVANERES	First Covid Episode	Unavailable
No	Women	17	No	TAR	si	no	no	no	day 12	BARCELONA 4-C	BARCELONA	First Covid Episode	Unavailable
No	Men	17	No	PCR	si	no	no	no	day 12	SANT CUGAT DEL VALLÈS-2	SANT CUGAT DEL VALLÈS	First Covid Episode	Unavailable
Yes	Women	17	No	TAR	si	no	no	no	day 12	BARCELONA 5-B	BARCELONA	First Covid Episode	Unavailable
Yes	Women	17	No	TAR	si	no	no	no	day 12	GIRONA 3	GIRONA	First Covid Episode	Unavailable
Yes	Men	17	No	TAR	no	no	no	no	day 12	SANT CUGAT DEL VALLÈS-2	SANT CUGAT DEL VALLÈS	First Covid Episode	Unavailable
No	Women	17	No	PCR	si	no	no	no	day 12	BARCELONA 5-C	BARCELONA	First Covid Episode	Unavailable
No	Women	17	No	TAR	si	no	no	no	day 12	BARCELONA 5-C	BARCELONA	First Covid Episode	Unavailable
Yes	Women	17	No	PCR	si	no	no	no	day 12	SANT CUGAT DEL VALLÈS-1	SANT CUGAT DEL VALLÈS	First Covid Episode	Unavailable
Yes	Women	17	No	TAR	si	no	no	no	day 12	BARCELONA 5-A	BARCELONA	First Covid Episode	Unavailable
No	Women	17	No	TAR	no	no	no	no	day 12	BARCELONA 2-E	BARCELONA	First Covid Episode	Unavailable
No	Women	17	No	PCR	si	no	no	no	day 12	BARCELONA 4-C	BARCELONA	First Covid Episode	Unavailable
Yes	Women	17	No	PCR	si	no	no	no	day 12	SANT CUGAT DEL VALLÈS-2	SANT CUGAT DEL VALLÈS	First Covid Episode	Unavailable
No	Men	17	No	PCR	si	no	no	no	day 12	SANT CUGAT DEL VALLÈS-3	SANT CUGAT DEL VALLÈS	First Covid Episode	Unavailable
Yes	Women	17	No	TAR	si	no	no	no	day 12	CERDANYOLA DEL VALLÈS 1	BELLATERRA	First Covid Episode	Unavailable
Yes	Women	17	No	PCR	si	no	no	no	day 12	GIRONA 1	GIRONA	First Covid Episode	Unavailable
Yes	Women	17	No	PCR	si	no	no	no	day 12	PREMIÀ DE MAR	PREMIÀ DE DALT	First Covid Episode	Unavailable
Yes	Men	17	No	PCR	si	no	no	no	day 12	SANT CUGAT DEL VALLÈS-3	SANT CUGAT DEL VALLÈS	First Covid Episode	Unavailable
No	Men	15	No	TAR	si	no	no	no	day 12	BARCELONA 5-D	BARCELONA	First Covid Episode	Unavailable
Yes	Women	17	No	TAR	si	no	no	no	day 13	EL MASNOU-ALELLA	ALELLA	First Covid Episode	Unavailable
Yes	Women	17	No	PCR	si	no	no	no	day 13	SABADELL 4-A	SABADELL	First Covid Episode	Unavailable
Yes	Women	17	No	PCR	si	no	no	no	day 13	SANT CUGAT DEL VALLÈS-1	SANT CUGAT DEL VALLÈS	First Covid Episode	Unavailable
Yes	Men	17	No	TAR	si	no	no	no	day 13	L'HOSPITALET DE LLOBREGAT 6-S.EULÀLIA S.	HOSPITALET DE LLOBREGAT L'	First Covid Episode	Unavailable
Yes	Women	17	No	TAR	si	no	no	no	day 13	LES BORGES DEL CAMP	MASPUJOLS	First Covid Episode	Unavailable
No	Men	17	No	PCR	si	no	no	no	day 13	BARCELONA 4-C	BARCELONA	First Covid Episode	Unavailable
Yes	Men	17	No	TAR	si	no	no	no	day 13	BARCELONA 9-E	BARCELONA	First Covid Episode	Unavailable
Yes	Men	17	No	TAR	si	no	no	no	day 13	BARCELONA 5-C	BARCELONA	First Covid Episode	Unavailable
Yes	Women	17	No	TAR	si	no	no	no	day 13	REUS 3	REUS	First Covid Episode	Unavailable
No	Men	17	No	PCR	no	no	no	no	day 13	SANT JUST DESVERN	SANT JUST DESVERN	First Covid Episode	Unavailable
Yes	Women	17	No	TAR	si	no	no	no	day 13	GIRONA 2	GIRONA	First Covid Episode	Unavailable
Yes	Women	17	No	TAR	si	no	no	no	day 13	REUS 3	REUS	First Covid Episode	Unavailable
Yes	Men	17	No	TAR	si	no	no	no	day 13	TARRAGONA 3	TARRAGONA	First Covid Episode	Unavailable
Yes	Women	17	No	TAR	si	no	no	no	day 13	SANT JOAN DESPÍ 1	SANT JOAN DESPÍ	First Covid Episode	Unavailable
Yes	Women	17	No	PCR	si	no	no	no	day 13	SANT CUGAT DEL VALLÈS-2	SANT CUGAT DEL VALLÈS	First Covid Episode	Unavailable
Yes	Women	17	No	PCR	si	no	no	no	day 13	VILASSAR DE MAR	VILASSAR DE MAR	First Covid Episode	Unavailable
No	Men	17	No	PCR	si	no	no	no	day 13	SANT CUGAT DEL VALLÈS-1	SANT CUGAT DEL VALLÈS	First Covid Episode	Unavailable
Yes	Women	17	No	TAR	si	no	no	no	day 13	REUS 1	REUS	First Covid Episode	Unavailable
Yes	Men	17	No	PCR	si	no	no	no	day 13	VILASSAR DE MAR	VILASSAR DE MAR	First Covid Episode	Unavailable
Yes	Men	17	No	PCR	si	no	no	no	day 13	GIRONA 1	GIRONA	First Covid Episode	Unavailable
Yes	Men	17	No	PCR	si	no	no	no	day 13	GIRONA 2	GIRONA	First Covid Episode	Unavailable
Yes	Women	17	No	TAR	si	no	no	no	day 13	OLOT	OLOT	First Covid Episode	Unavailable
Yes	Women	17	No	PCR	no	no	no	no	day 13	GIRONA 2	GIRONA	First Covid Episode	Unavailable
Yes	Men	17	No	TAR	si	no	no	no	day 13	REUS 5	REUS	First Covid Episode	Unavailable
Yes	Men	17	No	PCR	si	no	no	no	day 13	GIRONA 3	GIRONA	First Covid Episode	Unavailable
Yes	Women	17	No	PCR	si	no	no	no	day 13	SANT CUGAT DEL VALLÈS-1	SANT CUGAT DEL VALLÈS	First Covid Episode	Unavailable
Yes	Women	17	No	TAR	si	no	no	no	day 13	GIRONA 4	SANT GREGORI	First Covid Episode	Unavailable
Yes	Women	18	No	TAR	si	no	no	no	day 13	CASSÀ DE LA SELVA	PALOL D'ONYAR	First Covid Episode	Unavailable
Yes	Men	17	No	TAR	si	no	no	no	day 13	TARRAGONA 3	TARRAGONA	First Covid Episode	Unavailable
No	Men	17	No	TAR	si	no	no	no	day 13	BARCELONA 5-C	BARCELONA	First Covid Episode	Unavailable
Yes	Women	17	No	TAR	si	no	no	no	day 13	REUS 4	REUS	First Covid Episode	Unavailable
Yes	Men	17	No	PCR	si	no	no	no	day 13	TARRAGONA 4	BOSCOS DE TARRAGONA ELS	First Covid Episode	Unavailable
Yes	Men	17	No	PCR	si	no	no	no	day 13	BARCELONA 2-E	BARCELONA	First Covid Episode	Unavailable
Yes	Women	17	No	TAR	si	no	no	no	day 13	LES BORGES DEL CAMP	BORGES DEL CAMP LES	First Covid Episode	Unavailable
No	Women	17	No	PCR	si	no	no	no	day 13	BARCELONA 5-E	BARCELONA	First Covid Episode	Unavailable
Yes	Men	17	No	PCR	no	no	no	no	day 13	GIRONA 2	GIRONA	First Covid Episode	Unavailable
No	Men	17	No	PCR	si	no	no	no	day 13	CERDANYOLA DEL VALLÈS 1	BELLATERRA	First Covid Episode	Unavailable
Yes	Women	17	No	TAR	si	no	no	no	day 13	GIRONA 4	SANT GREGORI	First Covid Episode	Unavailable
Yes	Men	17	No	TAR	si	no	no	no	day 13	ARGENTONA	ARGENTONA	First Covid Episode	Unavailable
Yes	Men	17	No	PCR	si	no	no	no	day 13	VILASSAR DE MAR	VILASSAR DE MAR	First Covid Episode	Unavailable
No	Men	17	No	PCR	no	no	no	no	day 13	BARCELONA 5-D	BARCELONA	First Covid Episode	Unavailable
Yes	Men	18	No	PCR	si	no	no	no	day 13	GIRONA 2	GIRONA	First Covid Episode	Unavailable
Yes	Men	17	No	PCR	si	no	no	no	day 13	BARCELONA 5-C	BARCELONA	First Covid Episode	Unavailable
Yes	Women	17	No	PCR	si	no	no	no	day 13	SANT CUGAT DEL VALLÈS-3	SANT CUGAT DEL VALLÈS	First Covid Episode	Unavailable
Yes	Women	17	No	PCR	si	no	no	no	day 13	REUS 3	CASTELLVELL DEL CAMP	First Covid Episode	Unavailable
Yes	Women	17	No	TAR	no	no	no	no	day 14	GIRONA 3	GIRONA	First Covid Episode	Unavailable
No	Women	17	No	PCR	si	no	no	no	day 14	BARCELONA 5-A	BARCELONA	First Covid Episode	Unavailable
Yes	Men	17	No	PCR	si	no	no	no	day 14	BARCELONA 5-C	BARCELONA	First Covid Episode	Unavailable
Yes	Men	17	No	PCR	no	no	no	no	day 14	SANT CUGAT DEL VALLÈS-3	SANT CUGAT DEL VALLÈS	First Covid Episode	Unavailable
Yes	Women	17	No	PCR	si	no	no	no	day 14	VILASSAR DE MAR	VILASSAR DE MAR	First Covid Episode	Unavailable
Yes	Women	20	No	PCR	no	no	no	no	day 14	SANT CUGAT DEL VALLÈS-3	SANT CUGAT DEL VALLÈS	First Covid Episode	Unavailable
Yes	Women	17	No	TAR	si	no	no	no	day 14	GIRONA 3	GIRONA	First Covid Episode	Unavailable
No	Men	17	No	PCR	no	no	no	no	day 14	BARCELONA 10-E	BARCELONA	First Covid Episode	Unavailable
No	Men	17	No	PCR	si	no	no	no	day 14	MATARÓ 1	MATARÓ	First Covid Episode	Unavailable
Yes	Women	17	No	TAR	si	no	no	no	day 14	VILASSAR DE MAR	CABRERA DE MAR	First Covid Episode	Unavailable
Yes	Men	17	No	TAR	si	no	no	no	day 14	SANT ANDREU DE LLAVANERES	SANT ANDREU DE LLAVANERES	First Covid Episode	Unavailable
Yes	Women	17	No	PCR	si	no	no	no	day 14	BARCELONA 5-E	BARCELONA	First Covid Episode	Unavailable
Yes	Women	17	No	PCR	no	no	no	no	day 14	VILASSAR DE MAR	VILASSAR DE MAR	First Covid Episode	Unavailable
Yes	Women	17	No	PCR	no	no	no	no	day 14	VILASSAR DE MAR	CABRERA DE MAR	First Covid Episode	Unavailable
No	Women	17	No	PCR	si	no	no	no	day 14	CERVERA	GUISSONA	First Covid Episode	Unavailable
Yes	Women	17	No	PCR	si	no	no	no	day 14	VILASSAR DE MAR	VILASSAR DE MAR	First Covid Episode	Unavailable
Yes	Women	17	No	PCR	si	no	no	no	day 14	REUS 3	REUS	First Covid Episode	Unavailable
Yes	Women	17	No	PCR	si	no	no	no	day 14	VILASSAR DE MAR	CABRERA DE MAR	First Covid Episode	Unavailable
Yes	Women	17	No	PCR	si	no	no	no	day 14	TERRASSA E	TERRASSA	First Covid Episode	Unavailable
Yes	Women	17	No	TAR	si	no	no	no	day 14	GIRONA 3	GIRONA	First Covid Episode	Unavailable
No	Men	17	No	PCR	si	no	no	no	day 14	BARCELONA 2-J	BARCELONA	First Covid Episode	Unavailable
Yes	Women	17	No	PCR	si	no	no	no	day 14	REUS 2	REUS	First Covid Episode	Unavailable
No	Women	17	No	TAR	si	no	no	no	day 14	MATARÓ 1	MATARÓ	First Covid Episode	Unavailable
Yes	Women	17	No	PCR	si	no	no	no	day 14	GIRONA 3	GIRONA	First Covid Episode	Unavailable
Yes	Women	17	No	PCR	si	no	no	no	day 14	CERVERA	GUISSONA	First Covid Episode	Unavailable
Yes	Women	17	No	PCR	si	no	no	no	day 14	CERVERA	GUISSONA	First Covid Episode	Unavailable
Yes	Men	17	No	TAR	si	no	no	no	day 14	SARRIÀ DE TER	SANT JULIÀ DE RAMIS	First Covid Episode	Unavailable
No	Men	18	No	TAR	si	no	no	no	day 14	ESPARRAGUERA	COLLBATÓ	First Covid Episode	Unavailable
Yes	Men	17	No	PCR	si	no	no	no	day 14	BARCELONA 5-C	BARCELONA	First Covid Episode	Unavailable
Yes	Men	17	No	PCR	si	no	no	no	day 14	SALT	FORNELLS DE LA SELVA	First Covid Episode	Unavailable
Yes	Women	17	No	PCR	si	no	no	no	day 14	LLORET DE MAR	LLORET DE MAR	First Covid Episode	Unavailable
No	Men	17	No	PCR	no	no	no	no	day 14	MARTORELLES	MARTORELLES	First Covid Episode	Unavailable
No	Women	17	No	PCR	no	no	no	no	day 14	BARCELONA 1-C	BARCELONA	First Covid Episode	Unavailable
No	Men	52	No	PCR	si	no	no	no	day 14	LES BORGES DEL CAMP	BORGES DEL CAMP LES	First Covid Episode	Unavailable
Yes	Women	17	No	TAR	si	no	no	no	day 14	GIRONA 2	GIRONA	First Covid Episode	Unavailable
Yes	Women	17	No	TAR	si	no	no	no	day 14	GIRONA 2	GIRONA	First Covid Episode	Unavailable
Yes	Women	17	No	TAR	si	no	no	no	day 14	GIRONA 3	GIRONA	First Covid Episode	Unavailable
Yes	Men	17	No	PCR	si	no	no	no	day 14	VILASSAR DE MAR	VILASSAR DE MAR	First Covid Episode	Unavailable
Yes	Women	17	No	PCR	si	no	no	no	day 14	SARRIÀ DE TER	GIRONA	First Covid Episode	Unavailable
Yes	Men	17	No	PCR	si	no	no	no	day 14	BARCELONA 2-C	BARCELONA	First Covid Episode	Unavailable
Yes	Men	17	No	PCR	no	no	no	no	day 14	TERRASSA A	TERRASSA	First Covid Episode	Unavailable
No	Women	19	No	PCR	si	no	no	no	day 14	CASTELLAR DEL VALLÈS	CASTELLAR DEL VALLÈS	First Covid Episode	Unavailable
Yes	Women	17	No	PCR	si	no	no	no	day 14	BARCELONA 10-E	BARCELONA	First Covid Episode	Unavailable
No	Women	17	No	PCR	si	no	no	no	day 14	VILASSAR DE MAR	VILASSAR DE MAR	First Covid Episode	Unavailable
Yes	Men	17	No	PCR	si	no	no	no	day 14	REUS 3	REUS	First Covid Episode	B.1.617.2*
Yes	Women	17	No	PCR	si	no	no	no	day 14	VILASSAR DE MAR	CABRERA DE MAR	First Covid Episode	Unavailable
Yes	Men	17	No	PCR	si	no	no	no	day 14	GIRONA 3	GIRONA	First Covid Episode	Unavailable
No	Women	17	No	PCR	no	no	no	no	day 14	PALAMÓS	PALAMÓS	First Covid Episode	Unavailable
Yes	Women	17	No	PCR	si	no	no	no	day 14	VILASSAR DE MAR	VILASSAR DE MAR	First Covid Episode	Unavailable
Yes	Women	17	No	TAR	si	no	no	no	day 14	SARRIÀ DE TER	SANT JULIÀ DE RAMIS	First Covid Episode	Unavailable
Yes	Women	17	No	TAR	si	no	no	no	day 14	BARCELONA 5-E	BARCELONA	First Covid Episode	Unavailable
Yes	Men	17	No	PCR	si	no	no	no	day 14	SABADELL 1B	SABADELL	First Covid Episode	Unavailable
Yes	Men	17	No	TAR	si	no	no	no	day 14	CELRÀ	BORDILS	First Covid Episode	Unavailable
Yes	Women	17	No	TAR	si	no	no	no	day 14	GIRONA 3	GIRONA	First Covid Episode	Unavailable
Yes	Women	17	No	TAR	si	no	no	no	day 14	CASSÀ DE LA SELVA	CALDES DE MALAVELLA	First Covid Episode	Unavailable
Yes	Women	17	No	TAR	si	no	no	no	day 14	BARCELONA 2-E	BARCELONA	First Covid Episode	Unavailable
Yes	Women	18	No	PCR	si	no	no	no	day 14	SABADELL 6	SABADELL	First Covid Episode	Unavailable
Yes	Women	17	No	PCR	si	no	no	no	day 14	VILASSAR DE MAR	CABRERA DE MAR	First Covid Episode	Unavailable
Yes	Women	17	No	TAR	si	no	no	no	day 14	ANGLÈS	ANGLÈS	First Covid Episode	Unavailable
Yes	Women	17	No	PCR	no	no	no	no	day 14	VILASSAR DE MAR	VILASSAR DE MAR	First Covid Episode	Unavailable
Yes	Women	17	No	TAR	si	no	no	no	day 14	SARRIÀ DE TER	GIRONA	First Covid Episode	Unavailable
No	Men	17	No	PCR	si	no	no	no	day 14	BARCELONA 5-E	BARCELONA	First Covid Episode	Unavailable
Yes	Women	17	No	PCR	si	no	no	no	day 14	REUS 3	REUS	First Covid Episode	Unavailable
Yes	Men	17	No	PCR	si	no	no	no	day 14	BANYOLES	BANYOLES	First Covid Episode	Unavailable
No	Women	20	No	TAR	si	no	no	no	day 14	SÚRIA	SÚRIA	First Covid Episode	Unavailable
No	Women	17	No	TAR	si	no	no	no	day 14	GIRONA 4	CANET D'ADRI	First Covid Episode	Unavailable
Yes	Women	17	No	TAR	si	no	no	no	day 14	CALAF	TORÀ	First Covid Episode	Unavailable
Yes	Men	17	No	PCR	si	no	no	no	day 14	BESALÚ	MONTAGUT I OIX	First Covid Episode	Unavailable
Yes	Women	17	No	TAR	si	no	no	no	day 14	BARCELONA 4-C	BARCELONA	First Covid Episode	Unavailable
No	Women	17	No	PCR	si	no	no	no	day 14	CERVERA	TORREFETA	First Covid Episode	Unavailable
Yes	Men	17	No	PCR	si	no	no	no	day 14	VILASSAR DE MAR	VILASSAR DE MAR	First Covid Episode	Unavailable
Yes	Women	17	No	PCR	si	no	no	no	day 14	VILASSAR DE MAR	VILASSAR DE MAR	First Covid Episode	Unavailable
Yes	Men	17	No	PCR	no	no	no	no	day 14	SABADELL 5	SABADELL	First Covid Episode	Unavailable
Yes	Women	17	No	TAR	si	no	no	no	day 14	GIRONA 2	GIRONA	First Covid Episode	Unavailable
Yes	Women	17	No	PCR	no	no	no	no	day 14	VILASSAR DE DALT	CABRILS	First Covid Episode	Unavailable
Yes	Men	17	No	PCR	si	no	no	no	day 14	VILASSAR DE MAR	CABRERA DE MAR	First Covid Episode	Unavailable
Yes	Men	17	No	PCR	no	no	no	no	day 14	GIRONA 1	GIRONA	First Covid Episode	Unavailable
Yes	Men	17	No	PCR	si	no	no	no	day 14	VILASSAR DE MAR	CABRERA DE MAR	First Covid Episode	Unavailable
Yes	Women	17	No	PCR	no	no	no	no	day 14	LA SELVA DEL CAMP	ALMOSTER	First Covid Episode	Unavailable
Yes	Men	17	No	TAR	si	no	no	no	day 14	BARCELONA 4-C	BARCELONA	First Covid Episode	Unavailable
Yes	Women	17	No	PCR	si	no	no	no	day 14	BARCELONA 2-J	BARCELONA	First Covid Episode	Unavailable
Yes	Women	17	No	TAR	si	no	no	no	day 14	TARRAGONA 4	MÓRA LA	First Covid Episode	Unavailable
Yes	Women	17	No	TAR	si	no	no	no	day 14	GIRONA 3	GIRONA	First Covid Episode	Unavailable
Yes	Women	17	No	TAR	si	no	no	no	day 14	TARRAGONA 6	TARRAGONA	First Covid Episode	Unavailable
Yes	Women	17	No	TAR	si	no	no	no	day 14	VILASSAR DE MAR	VILASSAR DE MAR	First Covid Episode	Unavailable
No	Women	17	No	PCR	si	no	no	no	day 14	TERRASSA B	TERRASSA	First Covid Episode	Unavailable
Yes	Men	17	No	PCR	no	no	no	no	day 14	PALAMÓS	CALONGE	First Covid Episode	Unavailable
Yes	Women	17	No	PCR	si	no	no	no	day 14	BARCELONA 5-E	BARCELONA	First Covid Episode	Unavailable
Yes	Men	17	No	PCR	si	no	no	no	day 14	GIRONA 1	GIRONA	First Covid Episode	Unavailable
Yes	Men	17	No	TAR	si	no	no	no	day 14	SALT	VILABLAREIX	First Covid Episode	Unavailable
Yes	Women	17	No	PCR	no	no	no	no	day 14	BARCELONA 5-A	BARCELONA	First Covid Episode	Unavailable
Yes	Men	17	No	PCR	no	no	no	no	day 14	VILASSAR DE MAR	VILASSAR DE MAR	First Covid Episode	Unavailable
No	Men	17	No	PCR	si	no	no	no	day 14	CERVERA	GUISSONA	First Covid Episode	Unavailable
No	Women	18	No	TAR	si	no	no	no	day 14	TARRAGONA 6	TARRAGONA	First Covid Episode	Unavailable
Yes	Men	17	No	PCR	si	no	no	no	day 14	SABADELL 6	SABADELL	First Covid Episode	Unavailable
Yes	Men	17	No	PCR	no	no	no	no	day 14	SANT CUGAT DEL VALLÈS-2	SANT CUGAT DEL VALLÈS	First Covid Episode	Unavailable
Yes	Women	17	No	TAR	si	no	no	no	day 14	BARCELONA 5-B	BARCELONA	First Covid Episode	Unavailable
Yes	Men	17	No	PCR	si	no	no	no	day 14	BARCELONA 5-A	BARCELONA	First Covid Episode	Unavailable
Yes	Women	17	No	TAR	si	no	no	no	day 14	CELRÀ	CELRÀ	First Covid Episode	Unavailable
Yes	Men	17	No	PCR	si	no	no	no	day 14	SABADELL 1B	SABADELL	First Covid Episode	Unavailable
Yes	Men	17	No	PCR	si	no	no	no	day 14	REUS 4	REUS	First Covid Episode	Unavailable
Yes	Men	17	No	PCR	no	no	no	no	day 14	SANT CUGAT DEL VALLÈS-2	SANT CUGAT DEL VALLÈS	First Covid Episode	Unavailable
Yes	Women	17	No	TAR	si	no	no	no	day 14	GIRONA 2	GIRONA	First Covid Episode	Unavailable
Yes	Men	17	No	PCR	si	no	no	no	day 14	VILASSAR DE MAR	VILASSAR DE MAR	First Covid Episode	Unavailable
Yes	Men	17	No	TAR	si	no	no	no	day 14	GIRONA 3	GIRONA	First Covid Episode	Unavailable
Yes	Women	17	No	TAR	si	no	no	no	day 14	BARCELONA 4-C	BARCELONA	First Covid Episode	Unavailable
Yes	Men	17	No	PCR	no	no	no	no	day 14	TARRAGONA 6	TARRAGONA	First Covid Episode	Unavailable
Yes	Women	17	No	TAR	si	no	no	no	day 14	BARCELONA 9-C	BARCELONA	First Covid Episode	Unavailable
Yes	Women	17	No	TAR	si	no	no	no	day 14	SARRIÀ DE TER	MEDINYÀ	First Covid Episode	Unavailable
Yes	Women	17	No	TAR	si	no	no	no	day 14	SALT	VILABLAREIX	First Covid Episode	Unavailable
Yes	Women	17	No	PCR	si	no	no	no	day 14	CORNELLÀ DE LLOBREGAT 1	CORNELLÀ DE LLOBREGAT	First Covid Episode	Unavailable
Yes	Men	17	No	TAR	si	no	no	no	day 14	GIRONA 2	GIRONA	First Covid Episode	Unavailable
No	Women	17	No	PCR	si	no	no	no	day 14	REUS 3	REUS	First Covid Episode	Unavailable
No	Women	49	No	TAR	si	no	no	no	day 15	CERDANYOLA DEL VALLÈS 1	BELLATERRA	First Covid Episode	Unavailable
No	Women	17	No	TAR	si	no	no	no	day 15	TARRAGONA 4	TARRAGONA	First Covid Episode	Unavailable
Yes	Men	17	No	PCR	no	no	no	no	day 15	SANT FELIU DE GUÍXOLS	CASTELL D'ARO	First Covid Episode	Unavailable
Yes	Men	17	No	TAR	si	no	no	no	day 15	VILASSAR DE MAR	CABRERA DE MAR	First Covid Episode	Unavailable
Yes	Women	17	No	TAR	si	no	no	no	day 15	GIRONA 1	GIRONA	First Covid Episode	Unavailable
Yes	Women	17	No	TAR	si	no	no	no	day 15	GIRONA 3	GIRONA	First Covid Episode	Unavailable
No	Women	17	No	PCR	no	no	no	no	day 15	SANT CUGAT DEL VALLÈS-2	SANT CUGAT DEL VALLÈS	First Covid Episode	Unavailable
Yes	Men	17	No	TAR	si	no	no	no	day 15	BARCELONA 5-A	BARCELONA	First Covid Episode	Unavailable
Yes	Women	17	No	PCR	no	no	no	no	day 15	SABADELL 1B	SABADELL	First Covid Episode	Unavailable
Yes	Women	17	No	PCR	si	no	no	no	day 15	MATARÓ 2	MATARÓ	First Covid Episode	Unavailable
Yes	Men	17	No	PCR	no	no	no	no	day 15	SABADELL 1A	SABADELL	First Covid Episode	Unavailable
No	Women	18	No	PCR	si	no	no	no	day 15	CASSÀ DE LA SELVA	QUART	First Covid Episode	Unavailable
Yes	Women	17	No	PCR	si	no	no	no	day 15	TARRAGONA 4	TARRAGONA	First Covid Episode	B.1.617.2*
No	Women	17	No	PCR	si	no	no	no	day 15	SANT VICENÇ DELS HORTS-1	SANT VICENÇ DELS HORTS	First Covid Episode	Unavailable
Yes	Women	17	No	PCR	si	no	no	no	day 15	SABADELL 1A	SABADELL	First Covid Episode	Unavailable
No	Men	17	No	PCR	si	no	no	no	day 15	SABADELL 1B	SABADELL	First Covid Episode	Unavailable
Yes	Men	17	No	TAR	si	no	no	no	day 15	TARRAGONA-8	TARRAGONA	First Covid Episode	Unavailable
No	Women	17	No	PCR	no	no	no	no	day 15	SANT CUGAT DEL VALLÈS-3	SANT CUGAT DEL VALLÈS	First Covid Episode	Unavailable
Yes	Women	18	No	TAR	si	no	no	no	day 15	SANT ANDREU DE LLAVANERES	SANT ANDREU DE LLAVANERES	First Covid Episode	Unavailable
No	Men	18	No	PCR	si	no	no	no	day 15	VILASSAR DE MAR	VILASSAR DE MAR	First Covid Episode	Unavailable
No	Women	17	No	TAR	no	no	no	no	day 15	GIRONA 2	GIRONA	First Covid Episode	Unavailable
Yes	Men	17	No	PCR	no	no	no	no	day 15	BARCELONA 5-C	BARCELONA	First Covid Episode	Unavailable
Yes	Men	17	No	PCR	no	no	no	no	day 15	ROSES	PALAU-SAVERDERA	First Covid Episode	Unavailable
No	Women	17	No	TAR	no	no	no	no	day 15	GIRONA 1	GIRONA	First Covid Episode	Unavailable
Yes	Men	17	No	PCR	no	no	no	no	day 15	SABADELL 1A	SABADELL	First Covid Episode	Unavailable
Yes	Women	17	No	TAR	si	no	no	no	day 15	SANT QUIRZE DEL VALLÈS	SANT QUIRZE DEL VALLÈS	First Covid Episode	Unavailable
Yes	Women	17	No	PCR	no	no	no	no	day 15	SABADELL 1A	SABADELL	First Covid Episode	Unavailable
No	Women	17	No	TAR	si	no	no	no	day 15	BARCELONA 5-B	BARCELONA	First Covid Episode	Unavailable
Yes	Women	17	No	PCR	no	no	no	no	day 15	BARCELONA 5-E	BARCELONA	First Covid Episode	Unavailable
Yes	Men	17	No	PCR	si	no	no	no	day 15	SABADELL 1A	SABADELL	First Covid Episode	Unavailable
Yes	Men	17	No	TAR	si	no	no	no	day 15	TARRAGONA 3	TARRAGONA	First Covid Episode	Unavailable
No	Women	17	No	PCR	si	no	no	no	day 15	MONTGAT	TIANA	First Covid Episode	Unavailable
Yes	Women	17	No	PCR	si	no	no	no	day 15	SARRIÀ DE TER	SANT JULIÀ DE RAMIS	First Covid Episode	Unavailable
Yes	Women	17	No	PCR	si	no	no	no	day 15	TARRAGONA 4	MÓRA LA	First Covid Episode	Unavailable
Yes	Women	17	No	PCR	si	no	no	no	day 15	SABADELL 1A	SABADELL	First Covid Episode	Unavailable
Yes	Men	17	No	PCR	no	no	no	no	day 15	BARCELONA 5-B	BARCELONA	First Covid Episode	Unavailable
No	Women	17	No	TAR	si	no	no	no	day 15	GIRONA 3	GIRONA	First Covid Episode	Unavailable
Yes	Men	17	No	PCR	si	no	no	no	day 15	VILASSAR DE MAR	VILASSAR DE MAR	First Covid Episode	Unavailable
Yes	Women	17	No	PCR	si	no	no	no	day 15	TARRAGONA 3	TARRAGONA	First Covid Episode	Unavailable
Yes	Women	17	No	TAR	si	no	no	no	day 15	BARCELONA 4-C	BARCELONA	First Covid Episode	Unavailable
Yes	Men	17	No	TAR	si	no	no	no	day 15	REUS 2	REUS	First Covid Episode	Unavailable
No	Men	17	No	TAR	no	no	no	no	day 15	GIRONA 1	GIRONA	First Covid Episode	Unavailable
Yes	Women	17	No	TAR	si	no	no	no	day 15	GIRONA 4	GIRONA	First Covid Episode	Unavailable
Yes	Women	17	No	PCR	no	no	no	no	day 15	BARCELONA 5-E	BARCELONA	First Covid Episode	Unavailable
Yes	Women	18	No	PCR	no	no	no	no	day 15	SANT CUGAT DEL VALLÈS-2	SANT CUGAT DEL VALLÈS	First Covid Episode	Unavailable
Yes	Women	17	No	PCR	si	no	no	no	day 15	CERVERA	MASSOTERES	First Covid Episode	Unavailable
No	Men	17	No	PCR	no	no	no	no	day 15	SANT CUGAT DEL VALLÈS-2	SANT CUGAT DEL VALLÈS	First Covid Episode	Unavailable
No	Women	17	No	PCR	si	no	no	no	day 15	SANT ANDREU DE LLAVANERES	SANT VICENÇ DE MONTALT	First Covid Episode	Unavailable
Yes	Women	17	No	TAR	no	no	no	no	day 15	GIRONA 2	GIRONA	First Covid Episode	Unavailable
No	Women	17	No	PCR	si	no	no	no	day 15	SABADELL 5	SABADELL	First Covid Episode	Unavailable
Yes	Women	17	No	TAR	si	no	no	no	day 15	SANT JOAN LES FONTS	CASTELLFOLLIT DE LA ROCA	First Covid Episode	Unavailable
No	Women	17	No	PCR	no	no	no	no	day 15	BARCELONA 5-E	BARCELONA	First Covid Episode	Unavailable
Yes	Women	17	No	PCR	si	no	no	no	day 15	TARRAGONA 2	TORREFORTA	First Covid Episode	Unavailable
Yes	Women	17	No	PCR	no	no	no	no	day 15	BARCELONA 5-E	BARCELONA	First Covid Episode	Unavailable
Yes	Women	17	No	PCR	si	no	no	no	day 15	VILASSAR DE MAR	VILASSAR DE MAR	First Covid Episode	Unavailable
Yes	Women	17	No	PCR	si	no	no	no	day 15	TARRAGONA 1	CANONJA LA	First Covid Episode	Unavailable
No	Men	17	No	PCR	si	no	no	no	day 15	SANT ANDREU DE LLAVANERES	SANT ANDREU DE LLAVANERES	First Covid Episode	Unavailable
Yes	Women	17	No	PCR	no	no	no	no	day 15	BARCELONA 4-B	BARCELONA	First Covid Episode	Unavailable
No	Women	17	No	TAR	si	no	no	no	day 15	GIRONA 3	GIRONA	First Covid Episode	Unavailable
Yes	Men	17	No	PCR	no	no	no	no	day 15	BARCELONA 4-B	BARCELONA	First Covid Episode	Unavailable
No	Men	17	No	TAR	si	no	no	no	day 15	VILASSAR DE MAR	VILASSAR DE MAR	First Covid Episode	Unavailable
Yes	Women	17	No	PCR	si	no	no	no	day 15	VILASSAR DE MAR	VILASSAR DE MAR	First Covid Episode	Unavailable
Yes	Women	17	No	PCR	si	no	no	no	day 15	SABADELL 3A	SABADELL	First Covid Episode	Unavailable
No	Women	17	No	PCR	si	no	no	no	day 15	VILASSAR DE DALT	CABRILS	First Covid Episode	Unavailable
Yes	Women	17	No	PCR	si	no	no	no	day 15	VILASSAR DE MAR	VILASSAR DE MAR	First Covid Episode	Unavailable
Yes	Women	17	No	PCR	si	no	no	no	day 15	CERVERA	PALOU	First Covid Episode	Unavailable
Yes	Men	17	No	TAR	no	no	no	no	day 15	VILASSAR DE MAR	VILASSAR DE MAR	First Covid Episode	Unavailable
Yes	Men	17	No	TAR	no	no	no	no	day 15	SABADELL 1A	SABADELL	First Covid Episode	Unavailable
No	Women	17	No	PCR	no	no	no	no	day 15	GIRONA 3	GIRONA	First Covid Episode	Unavailable
No	Men	17	No	PCR	si	no	no	no	day 15	SANT ANDREU DE LLAVANERES	SANT ANDREU DE LLAVANERES	First Covid Episode	Unavailable
No	Women	17	No	PCR	no	no	no	no	day 15	MATARÓ 2	MATARÓ	First Covid Episode	Unavailable
No	Men	17	No	TAR	si	no	no	no	day 15	VILASSAR DE MAR	CABRERA DE MAR	First Covid Episode	Unavailable
Yes	Women	17	No	PCR	si	no	no	no	day 15	SABADELL 3A	SABADELL	First Covid Episode	Unavailable
Yes	Women	17	No	PCR	si	no	no	no	day 15	VILASSAR DE MAR	CABRERA DE MAR	First Covid Episode	Unavailable
No	Men	17	No	PCR	si	no	no	no	day 15	SABADELL 3A	SABADELL	First Covid Episode	Unavailable
Yes	Men	17	No	TAR	si	no	no	no	day 15	TARRAGONA 4	ARRABASSADA I LA SAVINOSA L'	First Covid Episode	Unavailable
Yes	Men	17	No	TAR	si	no	no	no	day 15	BARCELONA 2-H	BARCELONA	First Covid Episode	Unavailable
Yes	Men	20	No	PCR	si	no	no	no	day 15	VILASSAR DE MAR	VILASSAR DE MAR	First Covid Episode	Unavailable
Yes	Women	17	No	PCR	si	no	no	no	day 15	SABADELL 2	SABADELL	First Covid Episode	Unavailable
Yes	Men	17	No	PCR	si	no	no	no	day 15	VILASSAR DE MAR	VILASSAR DE MAR	First Covid Episode	Unavailable
Yes	Women	17	No	TAR	si	no	no	no	day 15	SALT	BESCANÓ	First Covid Episode	Unavailable
Yes	Women	17	No	PCR	no	no	no	no	day 15	BARCELONA 4-C	BARCELONA	First Covid Episode	Unavailable
No	Men	17	No	PCR	si	no	no	no	day 15	VILASSAR DE DALT	CABRILS	First Covid Episode	Unavailable
Yes	Men	17	No	PCR	no	no	no	no	day 15	TARRAGONA 3	TARRAGONA	First Covid Episode	Unavailable
Yes	Women	17	No	PCR	si	no	no	no	day 15	SABADELL 1B	SABADELL	First Covid Episode	Unavailable
Yes	Men	17	No	TAR	si	no	no	no	day 15	CELRÀ	BORDILS	First Covid Episode	Unavailable
Yes	Women	17	No	PCR	no	no	no	no	day 15	VILASSAR DE MAR	VILASSAR DE MAR	First Covid Episode	Unavailable
Yes	Men	17	No	PCR	si	no	no	no	day 15	GIRONA 1	GIRONA	First Covid Episode	Unavailable
Yes	Women	17	No	TAR	si	no	no	no	day 15	BANYOLES	BANYOLES	First Covid Episode	Unavailable
No	Men	17	No	PCR	si	no	no	no	day 15	VILASSAR DE MAR	VILASSAR DE MAR	First Covid Episode	Unavailable
Yes	Women	17	No	TAR	si	no	no	no	day 15	PALAMÓS	CALONGE	First Covid Episode	Unavailable
Yes	Women	17	No	TAR	si	no	no	no	day 15	BARCELONA 5-D	BARCELONA	First Covid Episode	Unavailable
Yes	Women	17	No	PCR	si	no	no	no	day 15	BARCELONA 6-D	BARCELONA	First Covid Episode	Unavailable
Yes	Women	17	No	PCR	si	no	no	no	day 15	CERVERA	GUISSONA	First Covid Episode	Unavailable
Yes	Men	18	No	PCR	no	no	no	no	day 15	LA JONQUERA	JONQUERA LA	First Covid Episode	Unavailable
No	Men	17	No	PCR	no	no	no	no	day 15	SANT CUGAT DEL VALLÈS-1	SANT CUGAT DEL VALLÈS	First Covid Episode	Unavailable
Yes	Women	17	No	TAR	si	no	no	no	day 15	SABADELL 1A	SABADELL	First Covid Episode	Unavailable
No	Women	51	Two dose	PCR	no	no	no	no	day 15	BARCELONA 2-J	BARCELONA	First Covid Episode	Unavailable
No	Men	17	No	TAR	no	no	no	no	day 15	VILASSAR DE MAR	VILASSAR DE MAR	First Covid Episode	Unavailable
Yes	Men	17	No	PCR	si	no	no	no	day 15	VILAFANT	TERRADES	First Covid Episode	Unavailable
Yes	Women	17	No	PCR	si	no	no	no	day 15	SABADELL 1B	SABADELL	First Covid Episode	Unavailable
Yes	Women	17	No	PCR	si	no	no	no	day 15	VILASSAR DE MAR	CABRERA DE MAR	First Covid Episode	Unavailable
Yes	Men	17	No	TAR	si	no	no	no	day 15	GIRONA 3	GIRONA	First Covid Episode	Unavailable
No	Men	18	No	TAR	si	no	no	no	day 15	VILASSAR DE MAR	VILASSAR DE MAR	First Covid Episode	Unavailable
Yes	Women	17	No	PCR	si	no	no	no	day 15	SABADELL 1A	SABADELL	First Covid Episode	Unavailable
Yes	Women	17	No	PCR	no	no	no	no	day 15	TERRASSA D	TERRASSA	First Covid Episode	Unavailable
No	Men	17	No	PCR	no	no	no	no	day 15	GIRONA 3	GIRONA	First Covid Episode	Unavailable
Yes	Men	17	No	PCR	si	no	no	no	day 15	CALAF	TORÀ	First Covid Episode	Unavailable
Yes	Men	17	No	PCR	si	no	no	no	day 15	CERVERA	GUISSONA	First Covid Episode	Unavailable
Yes	Women	17	No	TAR	si	no	no	no	day 15	LLEIDA 3 EIXAMPLE	LLEIDA	First Covid Episode	Unavailable
Yes	Men	17	No	PCR	no	no	no	no	day 15	BARBERÀ DEL VALLÈS	BARBERÀ DEL VALLÈS	First Covid Episode	Unavailable
Yes	Men	17	No	PCR	no	no	no	no	day 15	CERDANYOLA DEL VALLÈS 1	CERDANYOLA DEL VALLÈS	First Covid Episode	Unavailable
Yes	Men	17	No	PCR	si	no	no	no	day 15	SABADELL 1A	SABADELL	First Covid Episode	Unavailable
No	Men	18	No	PCR	si	no	no	no	day 15	VILASSAR DE MAR	VILASSAR DE MAR	First Covid Episode	Unavailable
Yes	Women	17	No	TAR	si	no	no	no	day 15	OLOT	OLOT	First Covid Episode	Unavailable
Yes	Men	17	No	TAR	no	no	no	no	day 15	SABADELL 3B	SABADELL	First Covid Episode	Unavailable
Yes	Women	17	No	PCR	no	no	no	no	day 15	SABADELL 1A	SABADELL	First Covid Episode	Unavailable
Yes	Women	17	No	TAR	si	no	no	no	day 15	ANGLÈS	ANGLÈS	First Covid Episode	Unavailable
Yes	Men	17	No	PCR	si	no	no	no	day 15	CERVERA	GUISSONA	First Covid Episode	Unavailable
No	Women	17	No	TAR	no	no	no	no	day 15	SARRIÀ DE TER	CERVIÀ DE TER	First Covid Episode	Unavailable
Yes	Women	17	No	PCR	si	no	no	no	day 15	TORREDEMBARRA	ALTAFULLA	First Covid Episode	Unavailable
Yes	Men	17	No	TAR	si	no	no	no	day 15	BARCELONA 4-C	BARCELONA	First Covid Episode	Unavailable
Yes	Men	17	No	PCR	si	no	no	no	day 15	SABADELL 1A	SABADELL	First Covid Episode	Unavailable
Yes	Women	17	No	PCR	si	no	no	no	day 15	TARRAGONA 4	TARRAGONA	First Covid Episode	Unavailable
No	Men	17	No	PCR	si	no	no	no	day 15	ROSES	ROSES	First Covid Episode	Unavailable
Yes	Men	17	No	PCR	si	no	no	no	day 15	SALT	SALT	First Covid Episode	Unavailable
Yes	Women	17	No	PCR	no	no	no	no	day 15	BARCELONA 5-E	BARCELONA	First Covid Episode	Unavailable
Yes	Women	17	No	TAR	si	no	no	no	day 15	REUS 5	REUS	First Covid Episode	Unavailable
Yes	Men	17	No	TAR	si	no	no	no	day 15	TARRAGONA 2	CAMPCLAR	First Covid Episode	Unavailable
Yes	Women	17	No	TAR	si	no	no	no	day 15	OLOT	PRESES LES	First Covid Episode	Unavailable
Yes	Men	17	No	PCR	si	no	no	no	day 15	BARCELONA 6-D	BARCELONA	First Covid Episode	Unavailable
Yes	Men	17	No	PCR	si	no	no	no	day 15	CERVERA	GUISSONA	First Covid Episode	Unavailable
Yes	Men	18	No	PCR	no	no	no	no	day 15	SANT CUGAT DEL VALLÈS-1	SANT CUGAT DEL VALLÈS	Second Covid Episode	Unavailable
No	Men	17	No	TAR	si	no	no	no	day 16	TARRAGONA-7 (SANT SALVADOR)	SANT SALVADOR	First Covid Episode	Unavailable
No	Women	17	No	TAR	no	no	no	no	day 16	BARCELONA 4-B	BARCELONA	First Covid Episode	Unavailable
Yes	Women	17	No	TAR	si	no	no	no	day 16	SITGES	SITGES	First Covid Episode	Unavailable
Yes	Women	17	No	PCR	si	no	no	no	day 16	SABADELL 5	SABADELL	First Covid Episode	Unavailable
No	Women	17	No	PCR	no	no	no	no	day 16	SANT CUGAT DEL VALLÈS-2	SANT CUGAT DEL VALLÈS	First Covid Episode	Unavailable
No	Women	17	No	PCR	no	no	no	no	day 16	GIRONA 3	GIRONA	First Covid Episode	Unavailable
No	Women	16	No	PCR	si	no	no	no	day 16	BERGA	BERGA	First Covid Episode	Unavailable
Yes	Men	17	No	TAR	si	no	no	no	day 16	BARCELONA 2-J	BARCELONA	First Covid Episode	Unavailable
Yes	Women	17	No	PCR	si	no	no	no	day 16	TARRAGONA 4	TARRAGONA	First Covid Episode	Unavailable
No	Men	17	No	PCR	si	no	no	no	day 16	GIRONA 1	GIRONA	First Covid Episode	Unavailable
No	Men	17	No	PCR	si	no	no	no	day 16	GIRONA 1	GIRONA	First Covid Episode	Unavailable
No	Men	17	No	PCR	si	no	no	no	day 16	GIRONA 3	GIRONA	First Covid Episode	Unavailable
No	Women	17	No	PCR	si	no	no	no	day 16	GIRONA 4	SANT GREGORI	First Covid Episode	Unavailable
Yes	Women	17	No	PCR	si	no	no	no	day 16	BARCELONA 4-A	BARCELONA	First Covid Episode	Unavailable
Yes	Men	17	No	PCR	si	no	no	no	day 16	SANT ANDREU DE LLAVANERES	SANT ANDREU DE LLAVANERES	First Covid Episode	Unavailable
Yes	Women	17	No	PCR	si	no	no	no	day 16	GIRONA 3	GIRONA	First Covid Episode	Unavailable
No	Men	17	No	TAR	no	no	no	no	day 16	TARRAGONA 3	TARRAGONA	First Covid Episode	Unavailable
Yes	Women	17	No	PCR	si	no	no	no	day 16	PONTS	SANAÜJA	First Covid Episode	Unavailable
Yes	Men	17	No	PCR	no	no	no	no	day 16	TARRAGONA 3	TARRAGONA	First Covid Episode	Unavailable
No	Women	17	No	TAR	si	no	no	no	day 16	BARCELONA 5-B	BARCELONA	First Covid Episode	Unavailable
No	Women	17	No	PCR	no	no	no	no	day 16	GIRONA 3	GIRONA	First Covid Episode	Unavailable
No	Men	17	No	PCR	si	no	no	no	day 16	BESALÚ	MONTAGUT I OIX	First Covid Episode	Unavailable
Yes	Women	17	No	PCR	si	no	no	no	day 16	SABADELL 1A	SABADELL	First Covid Episode	Unavailable
No	Men	17	No	TAR	si	no	no	no	day 16	CASSÀ DE LA SELVA	PALOL D'ONYAR	First Covid Episode	Unavailable
No	Women	17	No	PCR	si	no	no	no	day 16	CERVERA	GUISSONA	First Covid Episode	Unavailable
Yes	Men	17	No	PCR	no	no	no	no	day 16	ANGLÈS	BRUNYOLA	First Covid Episode	Unavailable
No	Women	17	No	PCR	no	no	no	no	day 16	BARCELONA 6-C	BARCELONA	First Covid Episode	Unavailable
No	Men	17	No	PCR	no	no	no	no	day 16	GIRONA 3	GIRONA	First Covid Episode	Unavailable
No	Women	17	No	PCR	si	no	no	no	day 16	OCATA-TEIÀ	MASNOU EL	First Covid Episode	Unavailable
Yes	Women	17	No	PCR	si	no	no	no	day 16	CELRÀ	BORDILS	First Covid Episode	Unavailable
Yes	Women	17	No	PCR	si	no	no	no	day 16	TERRASSA C	FONTS LES	First Covid Episode	Unavailable
Yes	Men	17	No	PCR	si	no	no	no	day 16	REUS 4	REUS	First Covid Episode	Unavailable
No	Men	17	No	PCR	si	no	no	no	day 16	CELRÀ	CELRÀ	First Covid Episode	Unavailable
Yes	Women	17	No	PCR	no	no	no	no	day 16	BARCELONA 5-A	BARCELONA	First Covid Episode	Unavailable
Yes	Men	17	No	PCR	si	no	no	no	day 16	TARRAGONA 3	TARRAGONA	First Covid Episode	Unavailable
No	Women	17	No	PCR	no	no	no	no	day 16	SALT	BESCANÓ	First Covid Episode	Unavailable
No	Women	18	No	TAR	si	no	no	no	day 16	BARCELONA 2-D	BARCELONA	First Covid Episode	Unavailable
Yes	Women	17	No	TAR	si	no	no	no	day 16	REUS 3	REUS	First Covid Episode	Unavailable
No	Women	17	No	PCR	no	no	no	no	day 16	GIRONA 3	GIRONA	First Covid Episode	Unavailable
No	Men	17	No	PCR	no	no	no	no	day 16	GIRONA 1	GIRONA	First Covid Episode	Unavailable
Yes	Women	17	No	TAR	si	no	no	no	day 16	ARGENTONA	ARGENTONA	First Covid Episode	Unavailable
Yes	Women	17	No	PCR	si	no	no	no	day 16	TARRAGONA 4	MÓRA LA	First Covid Episode	B.1.617.2*
Yes	Men	17	No	PCR	si	no	no	no	day 16	BARCELONA 5-D	BARCELONA	First Covid Episode	Unavailable
No	Men	17	No	PCR	no	no	no	no	day 16	VILASSAR DE MAR	VILASSAR DE MAR	First Covid Episode	Unavailable
No	Women	17	No	PCR	si	no	no	no	day 16	GIRONA 1	GIRONA	First Covid Episode	Unavailable
Yes	Women	17	No	PCR	si	no	no	no	day 16	MATARÓ 4	MATARÓ	First Covid Episode	Unavailable
Yes	Women	17	No	PCR	no	no	no	no	day 16	BARCELONA 5-D	BARCELONA	First Covid Episode	Unavailable
No	Men	17	No	PCR	no	no	no	no	day 16	CELRÀ	CELRÀ	First Covid Episode	Unavailable
Yes	Women	17	No	PCR	si	no	no	no	day 16	TARRAGONA 6	TARRAGONA	First Covid Episode	Unavailable
Yes	Women	17	No	PCR	si	no	no	no	day 16	BARCELONA 5-E	BARCELONA	First Covid Episode	Unavailable
No	Men	17	No	PCR	no	no	no	no	day 16	SALT	VILABLAREIX	First Covid Episode	Unavailable
Yes	Men	17	No	PCR	si	no	no	no	day 16	CERVERA	GUISSONA	First Covid Episode	Unavailable
No	Men	17	No	PCR	no	no	no	no	day 16	SANT CUGAT DEL VALLÈS-1	SANT CUGAT DEL VALLÈS	First Covid Episode	Unavailable
Yes	Women	17	No	PCR	si	no	no	no	day 16	SABADELL 1A	SABADELL	First Covid Episode	Unavailable
Yes	Men	17	No	TAR	si	no	no	no	day 16	MATARÓ 1	MATARÓ	First Covid Episode	Unavailable
No	Men	17	No	PCR	si	no	no	no	day 16	CELRÀ	CELRÀ	First Covid Episode	Unavailable
Yes	Women	17	No	TAR	si	no	no	no	day 16	BARCELONA 5-C	BARCELONA	First Covid Episode	Unavailable
Yes	Men	17	No	PCR	si	no	no	no	day 16	SABADELL 5	SABADELL	First Covid Episode	Unavailable
Yes	Women	17	No	PCR	si	no	no	no	day 16	SABADELL 1A	SABADELL	First Covid Episode	Unavailable
No	Men	17	No	PCR	si	no	no	no	day 16	ROSES	ROSES	First Covid Episode	Unavailable
No	Men	17	No	PCR	no	no	no	no	day 16	ROSES	CADAQUÉS	First Covid Episode	Unavailable
Yes	Men	17	No	PCR	si	no	no	no	day 16	TARRAGONA 6	TARRAGONA	First Covid Episode	Unavailable
Yes	Women	17	No	PCR	si	no	no	no	day 16	MATARÓ 2	MATARÓ	First Covid Episode	Unavailable
No	Women	17	No	PCR	no	no	no	no	day 16	SANT CUGAT DEL VALLÈS-2	SANT CUGAT DEL VALLÈS	First Covid Episode	Unavailable
Yes	Men	17	No	TAR	si	no	no	no	day 16	SANT FELIU DE GUÍXOLS	SANTA CRISTINA D'ARO	First Covid Episode	Unavailable
Yes	Women	17	No	PCR	si	no	no	no	day 16	BARCELONA 5-A	BARCELONA	First Covid Episode	Unavailable
No	Men	55	Two dose	PCR	no	no	no	no	day 16	CORNELLÀ DE LLOBREGAT 1	CORNELLÀ DE LLOBREGAT	First Covid Episode	Unavailable
No	Women	17	No	PCR	no	no	no	no	day 16	MATARÓ 2	MATARÓ	First Covid Episode	Unavailable
No	Women	17	No	PCR	no	no	no	no	day 16	SANT CUGAT DEL VALLÈS-2	SANT CUGAT DEL VALLÈS	First Covid Episode	Unavailable
Yes	Men	17	No	PCR	si	no	no	no	day 16	VALL D'EN BAS	JOANETES	First Covid Episode	Unavailable
Yes	Women	17	No	PCR	no	no	no	no	day 16	GIRONA 3	GIRONA	First Covid Episode	Unavailable
No	Men	17	No	PCR	si	no	no	no	day 16	SABADELL 5	SABADELL	First Covid Episode	Unavailable
No	Women	17	No	PCR	si	no	no	no	day 16	GIRONA 3	GIRONA	First Covid Episode	Unavailable
Yes	Men	17	No	TAR	no	no	no	no	day 16	RUBÍ 2	RUBÍ	First Covid Episode	Unavailable
Yes	Men	17	No	PCR	si	no	no	no	day 16	TARRAGONA 6	TARRAGONA	First Covid Episode	Unavailable
No	Women	17	No	TAR	no	no	no	no	day 16	SABADELL 1B	SABADELL	First Covid Episode	Unavailable
Yes	Men	17	No	PCR	si	no	no	no	day 16	TARRAGONA 6	TARRAGONA	First Covid Episode	Unavailable
Yes	Men	17	No	PCR	si	no	no	no	day 16	SANT ANDREU DE LLAVANERES	SANT ANDREU DE LLAVANERES	First Covid Episode	Unavailable
No	Men	17	No	PCR	no	no	no	no	day 16	SANTA COLOMA DE FARNERS	SANTA COLOMA DE FARNERS	First Covid Episode	Unavailable
No	Women	17	No	PCR	si	no	no	no	day 16	GIRONA 3	GIRONA	First Covid Episode	Unavailable
No	Women	17	No	PCR	no	no	no	no	day 16	TARRAGONA 3	TARRAGONA	First Covid Episode	Unavailable
No	Men	17	No	PCR	no	no	no	no	day 16	VILA-SECA	VILA-SECA	First Covid Episode	Unavailable
No	Women	17	No	TAR	si	no	no	no	day 16	TARRAGONA 5	SANT PERE I SANT PAU	First Covid Episode	Unavailable
Yes	Men	17	No	PCR	si	no	no	no	day 16	ARGENTONA	ARGENTONA	First Covid Episode	Unavailable
No	Men	17	No	PCR	si	no	no	no	day 16	GIRONA 2	GIRONA	First Covid Episode	Unavailable
No	Men	19	No	PCR	no	no	no	no	day 16	VILASSAR DE MAR	VILASSAR DE MAR	First Covid Episode	Unavailable
No	Men	17	No	PCR	no	no	no	no	day 16	SANT CUGAT DEL VALLÈS-1	SANT CUGAT DEL VALLÈS	First Covid Episode	Unavailable
Yes	Women	17	No	PCR	si	no	no	no	day 16	VILASSAR DE DALT	CABRILS	First Covid Episode	Unavailable
Yes	Women	17	No	PCR	si	no	no	no	day 16	BARCELONA 2-J	BARCELONA	First Covid Episode	Unavailable
Yes	Men	17	No	PCR	si	no	no	no	day 16	SABADELL 1A	SABADELL	First Covid Episode	Unavailable
No	Women	17	No	PCR	no	no	no	no	day 16	GIRONA 3	GIRONA	First Covid Episode	Unavailable
No	Men	17	No	PCR	si	no	no	no	day 16	GIRONA 3	GIRONA	First Covid Episode	Unavailable
Yes	Women	17	No	PCR	si	no	no	no	day 16	TERRASSA F	TERRASSA	First Covid Episode	Unavailable
Yes	Women	17	No	PCR	si	no	no	no	day 16	SANT ANDREU DE LLAVANERES	SANT ANDREU DE LLAVANERES	First Covid Episode	Unavailable
Yes	Women	17	No	PCR	si	no	no	no	day 17	PONTS	SANAÜJA	First Covid Episode	Unavailable
No	Women	18	No	PCR	no	no	no	no	day 17	CELRÀ	BORDILS	First Covid Episode	Unavailable
Yes	Women	17	No	PCR	si	no	no	no	day 17	GIRONA 1	GIRONA	First Covid Episode	Unavailable
No	Men	17	No	PCR	si	no	no	no	day 17	SANT ANDREU DE LLAVANERES	SANT ANDREU DE LLAVANERES	First Covid Episode	Unavailable
No	Women	17	No	PCR	no	no	no	no	day 17	SARRIÀ DE TER	SANT JULIÀ DE RAMIS	First Covid Episode	Unavailable
Yes	Men	17	No	PCR	si	no	no	no	day 17	CERVERA	GUISSONA	First Covid Episode	Unavailable
No	Women	17	No	PCR	no	no	no	no	day 17	GIRONA 3	GIRONA	First Covid Episode	Unavailable
Yes	Men	17	No	TAR	si	no	no	no	day 17	SABADELL 1B	SABADELL	First Covid Episode	Unavailable
No	Women	17	No	PCR	si	no	no	no	day 17	GIRONA 3	GIRONA	First Covid Episode	Unavailable
No	Men	17	No	TAR	si	no	no	no	day 17	GIRONA 4	SANT GREGORI	First Covid Episode	Unavailable
No	Men	17	No	TAR	no	no	no	no	day 17	BARCELONA 4-B	BARCELONA	First Covid Episode	Unavailable
No	Women	17	No	PCR	no	no	no	no	day 17	BARCELONA 2-G	BARCELONA	First Covid Episode	Unavailable
No	Women	17	No	PCR	no	no	no	no	day 17	GIRONA 3	GIRONA	First Covid Episode	Unavailable
Yes	Women	17	No	PCR	si	no	no	no	day 17	SANT CUGAT DEL VALLÈS-2	SANT CUGAT DEL VALLÈS	First Covid Episode	Unavailable
No	Men	17	No	TAR	si	no	no	no	day 17	BARCELONA 3-G	BARCELONA	First Covid Episode	Unavailable
No	Women	17	No	PCR	si	no	no	no	day 17	SARRIÀ DE TER	SANT JORDI DESVALLS	First Covid Episode	Unavailable
Yes	Men	17	No	PCR	si	no	no	no	day 17	TARRAGONA 4	TARRAGONA	First Covid Episode	Unavailable
No	Women	17	No	PCR	si	no	no	no	day 17	CELRÀ	BORDILS	First Covid Episode	Unavailable
Yes	Men	17	No	PCR	si	no	no	no	day 17	GIRONA 1	GIRONA	First Covid Episode	Unavailable
No	Women	17	No	PCR	no	no	no	no	day 17	SANT CUGAT DEL VALLÈS-2	SANT CUGAT DEL VALLÈS	First Covid Episode	Unavailable
No	Men	19	No	PCR	si	no	no	no	day 17	GIRONA 4	SANT GREGORI	First Covid Episode	Unavailable
No	Men	56	Two dose	PCR	no	no	no	no	day 17	SARRIÀ DE TER	GIRONA	First Covid Episode	Unavailable
No	Men	17	No	PCR	no	no	no	no	day 17	GIRONA 3	GIRONA	First Covid Episode	Unavailable
Yes	Men	17	No	PCR	si	no	no	no	day 17	VALL D'EN BAS	PINYA LA	First Covid Episode	Unavailable
Yes	Women	17	No	PCR	si	no	no	no	day 17	TORREDEMBARRA	TORREDEMBARRA	First Covid Episode	Unavailable
No	Women	17	No	TAR	si	no	no	no	day 17	SABADELL 2	SABADELL	First Covid Episode	Unavailable
Yes	Men	19	No	PCR	si	no	no	no	day 17	REUS 3	REUS	First Covid Episode	Unavailable
No	Men	17	No	PCR	si	no	no	no	day 17	CERVERA	GUISSONA	First Covid Episode	Unavailable
Yes	Men	17	No	TAR	no	no	no	no	day 17	SABADELL 1A	SABADELL	First Covid Episode	Unavailable
Yes	Women	17	No	PCR	si	no	no	no	day 17	BARCELONA 5-D	BARCELONA	First Covid Episode	Unavailable
No	Men	22	No	PCR	no	no	no	no	day 17	SANT JOAN LES FONTS	CASTELLFOLLIT DE LA ROCA	First Covid Episode	Unavailable
No	Women	17	No	PCR	si	no	no	no	day 17	CELRÀ	BORDILS	First Covid Episode	Unavailable
Yes	Women	17	No	TAR	si	no	no	no	day 17	BARCELONA 10-B	BARCELONA	First Covid Episode	Unavailable
No	Men	17	No	PCR	no	no	no	no	day 17	GIRONA 2	GIRONA	First Covid Episode	Unavailable
No	Men	17	No	PCR	si	no	no	no	day 17	SALT	BESCANÓ	First Covid Episode	Unavailable
No	Men	17	No	PCR	no	no	no	no	day 17	SANT CUGAT DEL VALLÈS-1	SANT CUGAT DEL VALLÈS	First Covid Episode	Unavailable
Yes	Men	17	No	PCR	si	no	no	no	day 17	BARCELONA 5-D	BARCELONA	First Covid Episode	Unavailable
Yes	Women	17	No	PCR	si	no	no	no	day 17	PALAMÓS	SANT JOAN DE PALAMÓS	First Covid Episode	Unavailable
No	Women	18	No	TAR	si	no	no	no	day 17	REUS 5	REUS	First Covid Episode	Unavailable
Yes	Women	17	No	PCR	si	no	no	no	day 17	BARCELONA 7-F	BARCELONA	First Covid Episode	Unavailable
No	Women	17	No	TAR	si	no	no	no	day 17	BARCELONA 4-A	BARCELONA	First Covid Episode	Unavailable
Yes	Women	17	No	PCR	si	no	no	no	day 17	TARRAGONA 4	ARRABASSADA I LA SAVINOSA L'	First Covid Episode	Unavailable
No	Men	17	No	PCR	si	no	no	no	day 17	SANT JUST DESVERN	SANT JUST DESVERN	First Covid Episode	Unavailable
Yes	Men	17	No	PCR	no	no	no	no	day 17	CERVERA	GUISSONA	First Covid Episode	Unavailable
No	Men	17	No	TAR	no	no	no	no	day 17	PALAMÓS	CALONGE	First Covid Episode	Unavailable
No	Men	17	No	TAR	no	no	no	no	day 17	MATARÓ 2	MATARÓ	First Covid Episode	Unavailable
Yes	Women	17	No	PCR	si	no	no	no	day 17	TARRAGONA 4	TARRAGONA	First Covid Episode	Unavailable
No	Men	17	No	TAR	si	no	no	no	day 17	GIRONA 3	GIRONA	First Covid Episode	Unavailable
Yes	Men	17	No	TAR	si	no	no	no	day 17	BANYOLES	BANYOLES	First Covid Episode	Unavailable
No	Women	17	No	PCR	no	no	no	no	day 17	CELRÀ	CELRÀ	First Covid Episode	Unavailable
Yes	Women	17	No	PCR	si	no	no	no	day 17	TARRAGONA 6	TARRAGONA	First Covid Episode	Unavailable
No	Men	17	No	PCR	no	no	no	no	day 17	SARRIÀ DE TER	SANT JORDI DESVALLS	First Covid Episode	Unavailable
No	Women	17	No	TAR	no	no	no	no	day 17	SANT CUGAT DEL VALLÈS-3	SANT CUGAT DEL VALLÈS	First Covid Episode	Unavailable
Yes	Women	17	No	PCR	si	no	no	no	day 17	TARRAGONA 4	ARRABASSADA I LA SAVINOSA L'	First Covid Episode	Unavailable
No	Men	18	No	PCR	si	no	no	no	day 17	SANT ANDREU DE LLAVANERES	SANT VICENÇ DE MONTALT	First Covid Episode	Unavailable
Yes	Women	17	No	PCR	si	no	no	no	day 17	REUS 5	REUS	First Covid Episode	Unavailable
Yes	Women	18	No	PCR	si	no	no	no	day 17	TARRAGONA 4	TARRAGONA	First Covid Episode	Unavailable
No	Men	17	No	PCR	no	no	no	no	day 17	REUS 3	REUS	First Covid Episode	Unavailable
Yes	Women	17	No	TAR	si	no	no	no	day 17	BARCELONA 4-C	BARCELONA	First Covid Episode	Unavailable
Yes	Men	17	No	PCR	si	no	no	no	day 17	AGRAMUNT	PELAGALLS	First Covid Episode	Unavailable
Yes	Men	17	No	PCR	si	no	no	no	day 17	CERVERA	GUISSONA	First Covid Episode	Unavailable
No	Men	17	No	TAR	si	no	no	no	day 17	TARRAGONA 6	TARRAGONA	First Covid Episode	Unavailable
No	Men	17	No	TAR	si	no	no	no	day 17	SABADELL 5	SABADELL	First Covid Episode	Unavailable
Yes	Men	17	No	PCR	si	no	no	no	day 17	SALT	VILABLAREIX	First Covid Episode	Unavailable
No	Men	17	No	PCR	si	no	no	no	day 17	GIRONA 3	GIRONA	First Covid Episode	Unavailable
No	Men	17	No	PCR	no	no	no	no	day 17	TARRAGONA 2	CAMPCLAR	First Covid Episode	Unavailable
No	Women	17	No	PCR	si	no	no	no	day 17	GIRONA 3	GIRONA	First Covid Episode	Unavailable
No	Men	17	No	PCR	si	no	no	no	day 17	BARCELONA 2-C	BARCELONA	First Covid Episode	Unavailable
No	Men	17	No	PCR	no	no	no	no	day 17	GIRONA 3	GIRONA	First Covid Episode	Unavailable
Yes	Women	17	No	PCR	si	no	no	no	day 17	REUS 5	REUS	First Covid Episode	Unavailable
Yes	Women	17	No	PCR	si	no	no	no	day 17	TARRAGONA 4	BOSCOS DE TARRAGONA ELS	First Covid Episode	Unavailable
No	Women	17	No	TAR	si	no	no	no	day 17	MATARÓ 5	MATARÓ	First Covid Episode	Unavailable
No	Men	17	No	TAR	si	no	no	no	day 17	BARCELONA 3-I	BARCELONA	First Covid Episode	Unavailable
Yes	Men	17	No	PCR	si	no	no	no	day 17	BARCELONA 5-D	BARCELONA	First Covid Episode	Unavailable
Yes	Women	17	No	TAR	si	no	no	no	day 17	BARCELONA 4-A	BARCELONA	First Covid Episode	Unavailable
Yes	Women	17	No	PCR	si	no	no	no	day 17	BARCELONA 5-A	BARCELONA	First Covid Episode	Unavailable
Yes	Women	17	No	PCR	si	no	no	no	day 17	GIRONA 3	GIRONA	First Covid Episode	Unavailable
Yes	Women	17	No	TAR	si	no	no	no	day 17	BARCELONA 5-E	BARCELONA	First Covid Episode	Unavailable
No	Women	49	No	PCR	si	no	no	no	day 17	LES BORGES DEL CAMP	BORGES DEL CAMP LES	First Covid Episode	Unavailable
No	Men	17	No	TAR	si	no	no	no	day 17	SABADELL 4-A	SABADELL	First Covid Episode	Unavailable
No	Men	17	No	TAR	si	no	no	no	day 17	REUS 1	REUS	First Covid Episode	Unavailable
Yes	Men	17	No	PCR	no	no	no	no	day 17	SARRIÀ DE TER	SANT JULIÀ DE RAMIS	First Covid Episode	Unavailable
Yes	Men	17	No	TAR	si	no	no	no	day 17	REUS 3	REUS	First Covid Episode	Unavailable
No	Men	17	No	PCR	no	no	no	no	day 17	TARRAGONA 4	TARRAGONA	First Covid Episode	Unavailable
Yes	Women	17	No	PCR	si	no	no	no	day 17	CERVERA	GUISSONA	First Covid Episode	Unavailable
Yes	Women	17	No	PCR	no	no	no	no	day 17	SARRIÀ DE TER	SANT JULIÀ DE RAMIS	First Covid Episode	Unavailable
No	Women	17	No	TAR	si	no	no	no	day 18	BARCELONA 4-B	BARCELONA	First Covid Episode	Unavailable
Yes	Women	17	No	PCR	si	no	no	no	day 18	GIRONA 1	GIRONA	First Covid Episode	Unavailable
Yes	Men	17	No	TAR	si	no	no	no	day 18	BARCELONA 5-B	BARCELONA	First Covid Episode	Unavailable
Yes	Men	17	No	PCR	si	no	no	no	day 18	SALT	SALT	First Covid Episode	Unavailable
Yes	Women	17	No	TAR	no	no	no	no	day 18	BARCELONA 5-E	BARCELONA	First Covid Episode	Unavailable
No	Women	17	No	PCR	no	no	no	no	day 18	BARCELONA 2-I	BARCELONA	First Covid Episode	Unavailable
No	Women	17	No	PCR	si	no	no	no	day 18	SABADELL 5	SABADELL	First Covid Episode	Unavailable
No	Men	17	No	TAR	si	no	no	no	day 18	BARCELONA 3-E	BARCELONA	First Covid Episode	Unavailable
Yes	Men	17	No	PCR	no	no	no	no	day 18	GIRONA 3	GIRONA	First Covid Episode	Unavailable
No	Men	17	No	PCR	no	no	no	no	day 18	SABADELL 1A	SABADELL	First Covid Episode	Unavailable
No	Women	17	No	TAR	no	no	no	no	day 18	BARCELONA 10-A	BARCELONA	First Covid Episode	Unavailable
Yes	Women	17	No	PCR	si	no	no	no	day 18	CASSÀ DE LA SELVA	PALOL D'ONYAR	First Covid Episode	Unavailable
No	Women	17	No	TAR	si	no	no	no	day 18	BARCELONA 10-A	BARCELONA	First Covid Episode	Unavailable
No	Women	17	No	PCR	no	no	no	no	day 18	SANT CUGAT DEL VALLÈS-1	SANT CUGAT DEL VALLÈS	First Covid Episode	Unavailable
No	Men	17	No	TAR	si	no	no	no	day 18	BARCELONA 10-A	BARCELONA	First Covid Episode	Unavailable
Yes	Women	17	No	PCR	si	no	no	no	day 18	GIRONA 4	GIRONA	First Covid Episode	Unavailable
Yes	Men	17	No	PCR	si	no	no	no	day 18	SARRIÀ DE TER	SANT JULIÀ DE RAMIS	First Covid Episode	Unavailable
No	Women	17	No	TAR	si	no	no	no	day 18	CANET DE MAR	CANET DE MAR	First Covid Episode	Unavailable
Yes	Women	17	No	PCR	si	no	no	no	day 18	GIRONA 4	GIRONA	First Covid Episode	Unavailable
No	Women	17	No	TAR	si	no	no	no	day 18	SABADELL 1A	SABADELL	First Covid Episode	Unavailable
No	Women	17	No	TAR	si	no	no	no	day 18	BARCELONA 1-B	BARCELONA	First Covid Episode	Unavailable
No	Women	17	No	PCR	no	no	no	no	day 18	BARCELONA 4-A	BARCELONA	First Covid Episode	Unavailable
No	Women	17	No	TAR	si	no	no	no	day 18	BARCELONA 2-C	BARCELONA	First Covid Episode	Unavailable
Yes	Women	17	No	TAR	si	no	no	no	day 18	SABADELL 1A	SABADELL	First Covid Episode	Unavailable
Yes	Women	17	No	TAR	no	no	no	no	day 18	BARCELONA 6-A	BARCELONA	First Covid Episode	Unavailable
Yes	Women	17	No	TAR	si	no	no	no	day 18	TARRAGONA 3	TARRAGONA	First Covid Episode	Unavailable
Yes	Men	17	No	PCR	no	no	no	no	day 18	SARRIÀ DE TER	SANT JULIÀ DE RAMIS	First Covid Episode	Unavailable
Yes	Men	17	No	PCR	si	no	no	no	day 18	GIRONA 2	GIRONA	First Covid Episode	Unavailable
Yes	Men	17	No	PCR	si	no	no	no	day 18	BARCELONA 5-C	BARCELONA	First Covid Episode	Unavailable
No	Women	50	Two dose	PCR	si	no	no	no	day 18	BARCELONA 7-F	BARCELONA	First Covid Episode	Unavailable
Yes	Women	18	No	PCR	si	no	no	no	day 18	GIRONA 1	GIRONA	First Covid Episode	Unavailable
No	Women	17	No	PCR	no	no	no	no	day 18	GIRONA 1	GIRONA	First Covid Episode	Unavailable
Yes	Men	17	No	TAR	si	no	no	no	day 18	BANYOLES	BANYOLES	First Covid Episode	Unavailable
No	Men	17	No	PCR	no	no	no	no	day 18	SABADELL 5	SABADELL	First Covid Episode	Unavailable
No	Women	17	No	PCR	si	no	no	no	day 18	GIRONA 3	GIRONA	First Covid Episode	Unavailable
No	Women	17	No	TAR	si	no	no	no	day 18	BARCELONA 4-B	BARCELONA	First Covid Episode	Unavailable
No	Men	17	No	PCR	no	no	no	no	day 18	GIRONA 3	GIRONA	First Covid Episode	Unavailable
Yes	Women	17	No	TAR	si	no	no	no	day 18	BARCELONA 2-E	BARCELONA	First Covid Episode	Unavailable
Yes	Women	17	No	PCR	si	no	no	no	day 18	OLOT	OLOT	First Covid Episode	Unavailable
No	Women	17	No	PCR	si	no	no	no	day 18	TERRASSA A	TERRASSA	First Covid Episode	Unavailable
Yes	Women	17	No	PCR	si	no	no	no	day 18	SABADELL 1A	SABADELL	First Covid Episode	Unavailable
Yes	Women	17	No	PCR	no	no	no	no	day 18	BARCELONA 5-E	BARCELONA	First Covid Episode	Unavailable
Yes	Women	17	No	PCR	no	no	no	no	day 18	GIRONA 3	GIRONA	First Covid Episode	Unavailable
Yes	Women	17	No	PCR	no	no	no	no	day 18	SANT QUIRZE DEL VALLÈS	SANT QUIRZE DEL VALLÈS	First Covid Episode	Unavailable
Yes	Men	17	No	TAR	si	no	no	no	day 18	TARRAGONA 4	TARRAGONA	First Covid Episode	Unavailable
No	Women	17	No	PCR	si	no	no	no	day 18	VILASSAR DE MAR	VILASSAR DE MAR	First Covid Episode	Unavailable
No	Women	16	No	PCR	no	no	no	no	day 18	OLOT	OLOT	First Covid Episode	Unavailable
Yes	Women	17	No	TAR	no	no	no	no	day 18	BARCELONA 8-F	BARCELONA	First Covid Episode	Unavailable
Yes	Women	17	No	PCR	si	no	no	no	day 19	GIRONA 1	GIRONA	First Covid Episode	Unavailable
Yes	Men	17	No	PCR	si	no	no	no	day 19	GIRONA 1	GIRONA	First Covid Episode	Unavailable
Yes	Women	17	No	PCR	si	no	no	no	day 19	GIRONA 2	GIRONA	First Covid Episode	Unavailable
No	Men	13	No	TAR	no	no	no	no	day 19	GIRONA 3	GIRONA	First Covid Episode	Unavailable
Yes	Women	17	No	PCR	si	no	no	no	day 19	CASSÀ DE LA SELVA	CASSÀ DE LA SELVA	First Covid Episode	Unavailable
Yes	Women	17	No	TAR	si	no	no	no	day 19	REUS 3	REUS	First Covid Episode	Unavailable
No	Men	16	No	PCR	no	no	no	no	day 19	ROSES	CADAQUÉS	First Covid Episode	Unavailable
Yes	Women	17	No	PCR	si	no	no	no	day 19	GIRONA 3	GIRONA	First Covid Episode	Unavailable
Yes	Men	17	No	PCR	no	no	no	no	day 19	SANT QUIRZE DEL VALLÈS	SANT QUIRZE DEL VALLÈS	First Covid Episode	Unavailable
No	Women	17	No	PCR	no	no	no	no	day 19	BARCELONA 9-I	BARCELONA	First Covid Episode	Unavailable
Yes	Men	17	No	PCR	si	no	no	no	day 19	SANT QUIRZE DEL VALLÈS	SANT QUIRZE DEL VALLÈS	First Covid Episode	Unavailable
Yes	Women	17	No	PCR	si	no	no	no	day 19	BANYOLES	BANYOLES	First Covid Episode	Unavailable
Yes	Women	17	No	PCR	si	no	no	no	day 19	GIRONA 4	GIRONA	First Covid Episode	Unavailable
No	Women	17	No	PCR	si	no	no	no	day 19	BARCELONA 3-I	BARCELONA	First Covid Episode	Unavailable
No	Men	18	No	TAR	si	no	no	no	day 19	TARRAGONA 4	MÓRA LA	First Covid Episode	Unavailable
Yes	Women	18	No	PCR	no	no	no	no	day 19	GIRONA 4	SANT GREGORI	First Covid Episode	Unavailable
No	Men	23	No	PCR	no	no	no	no	day 19	FIGUERES	FIGUERES	First Covid Episode	Unavailable
Yes	Men	17	No	PCR	si	no	no	no	day 19	SANT QUIRZE DEL VALLÈS	SANT QUIRZE DEL VALLÈS	First Covid Episode	Unavailable
Yes	Men	17	No	PCR	si	no	no	no	day 19	SANT QUIRZE DEL VALLÈS	SANT QUIRZE DEL VALLÈS	First Covid Episode	Unavailable
No	Women	17	No	PCR	no	no	no	no	day 19	SALT	BESCANÓ	First Covid Episode	Unavailable
No	Women	18	No	PCR	no	no	no	no	day 19	REUS 2	REUS	First Covid Episode	Unavailable
Yes	Men	17	No	PCR	no	no	no	no	day 19	SANT QUIRZE DEL VALLÈS	SANT QUIRZE DEL VALLÈS	First Covid Episode	Unavailable
No	Women	48	No	PCR	si	no	no	no	day 19	SANT FELIU DE GUÍXOLS	SANTA CRISTINA D'ARO	First Covid Episode	Unavailable
Yes	Men	17	No	PCR	no	no	no	no	day 19	GIRONA 1	GIRONA	First Covid Episode	Unavailable
Yes	Men	17	No	TAR	si	no	no	no	day 19	TARRAGONA-8	TARRAGONA	First Covid Episode	Unavailable
Yes	Men	17	No	TAR	si	no	no	no	day 19	BARCELONA 10-E	BARCELONA	First Covid Episode	Unavailable
Yes	Men	17	No	PCR	no	no	no	no	day 19	SANT QUIRZE DEL VALLÈS	SANT QUIRZE DEL VALLÈS	First Covid Episode	Unavailable
Yes	Men	17	No	PCR	si	no	no	no	day 19	BARCELONA 3-B	BARCELONA	First Covid Episode	Unavailable
Yes	Men	18	No	PCR	si	no	no	no	day 19	SANT QUIRZE DEL VALLÈS	SANT QUIRZE DEL VALLÈS	Second Covid Episode	Unavailable
No	Women	17	No	TAR	si	no	no	no	day 20	BARCELONA 3-G	BARCELONA	First Covid Episode	Unavailable
Yes	Women	17	No	TAR	si	no	no	no	day 20	CANET DE MAR	CANET DE MAR	First Covid Episode	Unavailable
Yes	Women	17	No	PCR	si	no	no	no	day 20	CASSÀ DE LA SELVA	QUART	First Covid Episode	Unavailable
No	Women	52	Two dose	PCR	si	no	no	no	day 20	SANT ANDREU DE LLAVANERES	SANT ANDREU DE LLAVANERES	First Covid Episode	Unavailable
No	Women	17	No	TAR	no	no	no	no	day 20	TERRASSA F	MATADEPERA	First Covid Episode	Unavailable
Yes	Men	17	No	PCR	si	no	no	no	day 20	GIRONA 1	GIRONA	First Covid Episode	Unavailable
Yes	Men	17	No	PCR	si	no	no	no	day 20	SABADELL 1A	SABADELL	First Covid Episode	Unavailable
Yes	Women	17	No	TAR	si	no	no	no	day 20	TERRASSA E	TERRASSA	First Covid Episode	Unavailable
No	Women	17	No	PCR	no	no	no	no	day 21	SANT QUIRZE DEL VALLÈS	SANT QUIRZE DEL VALLÈS	First Covid Episode	Unavailable
No	Women	17	No	PCR	no	no	no	no	day 21	BARCELONA 3-H	BARCELONA	First Covid Episode	Unavailable
No	Women	17	No	TAR	si	no	no	no	day 21	SANT QUIRZE DEL VALLÈS	SANT QUIRZE DEL VALLÈS	First Covid Episode	Unavailable
No	Women	50	No	PCR	no	no	no	no	day 21	GIRONA 1	GIRONA	First Covid Episode	Unavailable
No	Women	17	No	PCR	no	no	no	no	day 21	SANT QUIRZE DEL VALLÈS	SANT QUIRZE DEL VALLÈS	First Covid Episode	Unavailable
No	Women	17	No	PCR	no	no	no	no	day 21	SANT QUIRZE DEL VALLÈS	SANT QUIRZE DEL VALLÈS	First Covid Episode	Unavailable
No	Women	17	No	PCR	si	no	no	no	day 21	SANT QUIRZE DEL VALLÈS	SANT QUIRZE DEL VALLÈS	First Covid Episode	Unavailable
Yes	Men	17	No	TAR	si	no	no	no	day 21	SANT CUGAT DEL VALLÈS-2	SANT CUGAT DEL VALLÈS	First Covid Episode	Unavailable
Yes	Women	17	No	TAR	si	no	no	no	day 21	SABADELL 1A	SABADELL	First Covid Episode	Unavailable
Yes	Men	17	No	PCR	si	no	no	no	day 21	SANT QUIRZE DEL VALLÈS	SANT QUIRZE DEL VALLÈS	First Covid Episode	Unavailable
No	Women	17	No	PCR	no	no	no	no	day 21	SANT QUIRZE DEL VALLÈS	SANT QUIRZE DEL VALLÈS	First Covid Episode	Unavailable
No	Men	17	No	PCR	no	no	no	no	day 21	SANT QUIRZE DEL VALLÈS	SANT QUIRZE DEL VALLÈS	First Covid Episode	Unavailable
No	Women	17	No	PCR	no	no	no	no	day 21	TERRASSA F	MATADEPERA	First Covid Episode	Unavailable
No	Women	17	No	PCR	no	no	no	no	day 21	SANT QUIRZE DEL VALLÈS	SANT QUIRZE DEL VALLÈS	First Covid Episode	Unavailable
Yes	Men	17	No	PCR	si	no	no	no	day 22	BARCELONA 5-A	BARCELONA	First Covid Episode	Unavailable
Yes	Women	17	No	PCR	si	no	no	no	day 22	TARRAGONA-8	TARRAGONA	First Covid Episode	Unavailable
No	Women	17	No	PCR	no	no	no	no	day 22	BARCELONA 3-E	BARCELONA	First Covid Episode	Unavailable
No	Men	17	No	TAR	si	no	no	no	day 22	BARCELONA 4-B	BARCELONA	First Covid Episode	Unavailable
No	Men	17	No	PCR	no	no	no	no	day 22	SANT QUIRZE DEL VALLÈS	SANT QUIRZE DEL VALLÈS	First Covid Episode	Unavailable
Yes	Men	17	No	PCR	si	no	no	no	day 22	SANT QUIRZE DEL VALLÈS	SANT QUIRZE DEL VALLÈS	First Covid Episode	Unavailable
Yes	Men	17	No	PCR	si	no	no	no	day 22	BARCELONA 4-C	BARCELONA	First Covid Episode	Unavailable
Yes	Women	17	No	TAR	si	no	no	no	day 22	GIRONA 3	GIRONA	First Covid Episode	Unavailable
Yes	Women	17	No	TAR	si	no	no	no	day 22	GIRONA 1	GIRONA	First Covid Episode	Unavailable
Yes	Women	17	No	PCR	si	no	no	no	day 22	GIRONA 2	GIRONA	First Covid Episode	Unavailable
No	Men	17	No	PCR	no	no	no	no	day 22	BARCELONA 6-A	BARCELONA	First Covid Episode	Unavailable
No	Men	21	No	PCR	si	no	no	no	day 23	GIRONA 1	GIRONA	First Covid Episode	Unavailable
Yes	Men	17	No	TAR	si	no	no	no	day 23	BARCELONA 5-B	BARCELONA	First Covid Episode	Unavailable
Yes	Women	17	No	TAR	si	no	no	no	day 23	TERRASSA D	VILADECAVALLS	First Covid Episode	Unavailable
Yes	Men	17	No	PCR	si	no	no	no	day 23	BARCELONA 5-C	BARCELONA	First Covid Episode	Unavailable
No	Women	17	No	PCR	no	no	no	no	day 24	BARCELONA 7-B	BARCELONA	First Covid Episode	Unavailable
Yes	Men	17	No	TAR	si	no	no	no	day 25	BARCELONA 5-E	BARCELONA	First Covid Episode	Unavailable
No	Women	22	No	PCR	no	no	no	no	day 25	GIRONA 2	GIRONA	First Covid Episode	Unavailable
No	Women	50	Two dose	PCR	si	no	no	no	day 26	BARCELONA 5-B	BARCELONA	First Covid Episode	Unavailable
No	Men	17	No	PCR	si	no	no	no	day 4	BARCELONA 2-C	BARCELONA	First Covid Episode	Unavailable
Yes	Men	18	No	PCR	si	no	no	no	day 5	SANT CUGAT DEL VALLÈS-2	SANT CUGAT DEL VALLÈS	First Covid Episode	Unavailable
Yes	Women	17	No	TAR	si	no	no	no	day 5	BARCELONA 5-D	BARCELONA	First Covid Episode	Unavailable
Yes	Men	17	No	TAR	no	no	no	no	day 6	BARCELONA 5-E	BARCELONA	First Covid Episode	Unavailable
Yes	Women	17	No	PCR	si	no	no	no	day 6	BARCELONA 5-C	BARCELONA	First Covid Episode	Unavailable
Yes	Men	17	No	PCR	no	no	no	no	day 6	BARCELONA 2-C	BARCELONA	First Covid Episode	Unavailable
Yes	Men	17	No	PCR	no	no	no	no	day 6	BARCELONA 5-A	BARCELONA	First Covid Episode	Unavailable
Yes	Men	17	No	TAR	si	no	no	no	day 7	ESPLUGUES DE LLOBREGAT 2	ESPLUGUES DE LLOBREGAT	First Covid Episode	Unavailable
Yes	Men	17	No	TAR	si	no	no	no	day 7	BARCELONA 5-D	BARCELONA	First Covid Episode	Unavailable
Yes	Men	17	No	PCR	si	no	no	no	day 7	SANT CUGAT DEL VALLÈS-2	SANT CUGAT DEL VALLÈS	First Covid Episode	Unavailable
Yes	Women	17	No	PCR	si	no	no	no	day 7	BARCELONA 5-C	BARCELONA	First Covid Episode	Unavailable
Yes	Men	17	No	TAR	no	no	no	no	day 7	BARCELONA 5-E	BARCELONA	First Covid Episode	Unavailable
Yes	Women	17	No	PCR	si	no	no	no	day 7	BARCELONA 2-C	BARCELONA	First Covid Episode	Unavailable
Yes	Men	17	No	PCR	no	no	no	no	day 7	BARCELONA 5-C	BARCELONA	First Covid Episode	Unavailable
Yes	Women	17	No	PCR	si	no	no	no	day 7	SANT CUGAT DEL VALLÈS-3	SANT CUGAT DEL VALLÈS	First Covid Episode	Unavailable
Yes	Women	17	No	PCR	si	no	no	no	day 7	BARCELONA 5-C	BARCELONA	First Covid Episode	Unavailable
Yes	Women	17	No	PCR	si	no	no	no	day 7	BARCELONA 5-B	BARCELONA	First Covid Episode	Unavailable
Yes	Women	17	No	TAR	si	no	no	no	day 7	BARCELONA 4-C	BARCELONA	First Covid Episode	Unavailable
Yes	Women	17	No	TAR	no	no	no	no	day 7	BARCELONA 5-E	BARCELONA	First Covid Episode	Unavailable
Yes	Women	17	No	TAR	si	no	no	no	day 7	BARCELONA 5-A	BARCELONA	First Covid Episode	Unavailable
Yes	Men	17	No	PCR	si	no	no	no	day 7	BARCELONA 5-C	BARCELONA	First Covid Episode	Unavailable
Yes	Men	17	No	TAR	si	no	no	no	day 7	ESPLUGUES DE LLOBREGAT 2	ESPLUGUES DE LLOBREGAT	First Covid Episode	Unavailable
Yes	Men	17	No	PCR	no	no	no	no	day 7	BARCELONA 5-B	BARCELONA	First Covid Episode	Unavailable
No	Men	17	No	TAR	si	no	no	no	day 7	BARCELONA 5-A	BARCELONA	First Covid Episode	Unavailable
Yes	Women	17	No	TAR	si	no	no	no	day 7	BARCELONA 5-D	BARCELONA	First Covid Episode	Unavailable
No	Men	17	No	TAR	no	no	no	no	day 7	SANT JUST DESVERN	SANT JUST DESVERN	First Covid Episode	Unavailable
Yes	Men	17	No	PCR	si	no	no	no	day 7	BARCELONA 5-E	BARCELONA	First Covid Episode	Unavailable
Yes	Men	17	No	PCR	no	no	no	no	day 7	SANT JUST DESVERN	SANT JUST DESVERN	First Covid Episode	Unavailable
Yes	Men	17	No	PCR	si	no	no	no	day 7	BARCELONA 4-C	BARCELONA	First Covid Episode	Unavailable
Yes	Women	17	No	TAR	si	no	no	no	day 7	BARCELONA 5-B	BARCELONA	First Covid Episode	Unavailable
Yes	Men	17	No	TAR	si	no	no	no	day 7	SANT JOAN DESPÍ 1	SANT JOAN DESPÍ	First Covid Episode	Unavailable
No	Women	17	No	TAR	si	no	no	no	day 8	BARCELONA 5-A	BARCELONA	First Covid Episode	Unavailable
Yes	Men	17	No	TAR	no	no	no	no	day 8	BARCELONA 5-A	BARCELONA	First Covid Episode	Unavailable
Yes	Women	17	No	PCR	si	no	no	no	day 8	BARCELONA 2-C	BARCELONA	First Covid Episode	Unavailable
Yes	Women	17	No	TAR	si	no	no	no	day 8	BARCELONA 6-E	BARCELONA	First Covid Episode	Unavailable
Yes	Women	17	No	PCR	si	no	no	no	day 8	SANT CUGAT DEL VALLÈS-2	SANT CUGAT DEL VALLÈS	First Covid Episode	Unavailable
Yes	Women	17	No	TAR	si	no	no	no	day 8	BARCELONA 5-E	BARCELONA	First Covid Episode	Unavailable
Yes	Women	17	No	PCR	no	no	no	no	day 8	BARCELONA 5-D	BARCELONA	First Covid Episode	Unavailable
Yes	Men	17	No	PCR	si	no	no	no	day 8	BARCELONA 5-B	BARCELONA	First Covid Episode	Unavailable
Yes	Women	17	No	TAR	no	no	no	no	day 8	BARCELONA 5-A	BARCELONA	First Covid Episode	Unavailable
Yes	Men	17	No	PCR	si	no	no	no	day 8	SANT CUGAT DEL VALLÈS-2	SANT CUGAT DEL VALLÈS	First Covid Episode	Unavailable
Yes	Men	17	No	TAR	si	no	no	no	day 8	BARCELONA 5-C	BARCELONA	First Covid Episode	Unavailable
Yes	Women	17	No	PCR	si	no	no	no	day 8	SANT CUGAT DEL VALLÈS-2	SANT CUGAT DEL VALLÈS	First Covid Episode	Unavailable
Yes	Men	17	No	TAR	si	no	no	no	day 8	BARCELONA 5-B	BARCELONA	First Covid Episode	Unavailable
Yes	Women	17	No	TAR	si	no	no	no	day 8	BARCELONA 5-C	BARCELONA	First Covid Episode	Unavailable
Yes	Men	17	No	TAR	no	no	no	no	day 8	BARCELONA 2-C	BARCELONA	First Covid Episode	Unavailable
Yes	Women	17	No	TAR	si	no	no	no	day 8	BARCELONA 5-B	BARCELONA	First Covid Episode	Unavailable
Yes	Men	17	No	PCR	no	no	no	no	day 8	BARCELONA 5-C	BARCELONA	First Covid Episode	Unavailable
No	Men	51	Two dose	PCR	si	no	no	no	day 8	ESPLUGUES DE LLOBREGAT 2	ESPLUGUES DE LLOBREGAT	First Covid Episode	Unavailable
Yes	Men	17	No	PCR	no	no	no	no	day 8	SANT CUGAT DEL VALLÈS-1	SANT CUGAT DEL VALLÈS	First Covid Episode	Unavailable
Yes	Men	17	No	TAR	si	no	no	no	day 8	BARCELONA 6-E	BARCELONA	First Covid Episode	Unavailable
Yes	Women	17	No	TAR	no	no	no	no	day 8	BARCELONA 5-A	BARCELONA	First Covid Episode	Unavailable
No	Men	17	No	PCR	si	no	no	no	day 8	BARCELONA 2-H	BARCELONA	First Covid Episode	Unavailable
Yes	Women	17	No	PCR	si	no	no	no	day 8	SANT CUGAT DEL VALLÈS-1	SANT CUGAT DEL VALLÈS	First Covid Episode	Unavailable
No	Men	17	No	TAR	si	no	no	no	day 8	SANT JUST DESVERN	SANT JUST DESVERN	First Covid Episode	Unavailable
Yes	Women	17	No	TAR	si	no	no	no	day 8	BARCELONA 5-B	BARCELONA	First Covid Episode	Unavailable
No	Men	18	No	PCR	si	no	no	no	day 8	BARCELONA 2-J	BARCELONA	First Covid Episode	Unavailable
Yes	Women	17	No	PCR	si	no	no	no	day 8	SANT CUGAT DEL VALLÈS-1	SANT CUGAT DEL VALLÈS	First Covid Episode	Unavailable
Yes	Men	17	No	PCR	no	no	no	no	day 8	BARCELONA 5-C	BARCELONA	First Covid Episode	Unavailable
Yes	Men	17	No	TAR	si	no	no	no	day 8	BARCELONA 5-E	BARCELONA	First Covid Episode	Unavailable
No	Men	17	No	TAR	si	no	no	no	day 8	BARCELONA 5-E	BARCELONA	First Covid Episode	Unavailable
Yes	Women	17	No	PCR	no	no	no	no	day 8	BARCELONA 5-E	BARCELONA	First Covid Episode	Unavailable
Yes	Women	17	No	TAR	si	no	no	no	day 9	BARCELONA 6-C	BARCELONA	First Covid Episode	Unavailable
Yes	Women	17	No	PCR	si	no	no	no	day 9	SANT CUGAT DEL VALLÈS-1	SANT CUGAT DEL VALLÈS	First Covid Episode	Unavailable
Yes	Women	17	No	PCR	no	no	no	no	day 9	BARCELONA 6-D	BARCELONA	First Covid Episode	Unavailable
Yes	Women	17	No	TAR	si	no	no	no	day 9	SANT CUGAT DEL VALLÈS-3	SANT CUGAT DEL VALLÈS	First Covid Episode	Unavailable
Yes	Men	17	No	PCR	no	no	no	no	day 9	BARCELONA 5-A	BARCELONA	First Covid Episode	Unavailable
Yes	Women	17	No	PCR	si	no	no	no	day 9	BARCELONA 5-B	BARCELONA	First Covid Episode	Unavailable
No	Women	17	No	TAR	no	no	no	no	day 9	BARCELONA 6-D	BARCELONA	First Covid Episode	Unavailable
Yes	Women	17	No	PCR	si	no	no	no	day 9	BARCELONA 5-B	BARCELONA	First Covid Episode	Unavailable
Yes	Women	17	No	TAR	si	no	no	no	day 9	BARCELONA 7-E	BARCELONA	First Covid Episode	Unavailable
No	Men	18	No	PCR	no	no	no	no	day 9	BARCELONA 5-B	BARCELONA	First Covid Episode	Unavailable
Yes	Women	17	No	PCR	no	no	no	no	day 9	BARCELONA 5-D	BARCELONA	First Covid Episode	Unavailable
Yes	Women	17	No	TAR	si	no	no	no	day 9	BARCELONA 6-C	BARCELONA	First Covid Episode	Unavailable
Yes	Women	17	No	TAR	si	no	no	no	day 9	SANT CUGAT DEL VALLÈS-2	SANT CUGAT DEL VALLÈS	First Covid Episode	Unavailable
Yes	Women	17	No	TAR	si	no	no	no	day 9	BARCELONA 6-C	BARCELONA	First Covid Episode	Unavailable
Yes	Women	17	No	PCR	si	no	no	no	day 9	SANT CUGAT DEL VALLÈS-3	SANT CUGAT DEL VALLÈS	First Covid Episode	Unavailable
Yes	Men	17	No	PCR	si	no	no	no	day 9	SANT CUGAT DEL VALLÈS-3	SANT CUGAT DEL VALLÈS	First Covid Episode	Unavailable
No	Women	17	No	TAR	si	no	no	no	day 9	CASSÀ DE LA SELVA	CALDES DE MALAVELLA	First Covid Episode	Unavailable
Yes	Men	17	No	PCR	no	no	no	no	day 9	BARCELONA 5-C	BARCELONA	First Covid Episode	Unavailable
No	Women	17	No	PCR	no	no	no	no	day 9	BARCELONA 5-C	BARCELONA	First Covid Episode	Unavailable
No	Women	17	No	TAR	si	no	no	no	day 9	GIRONA 3	GIRONA	First Covid Episode	Unavailable
Yes	Women	17	No	PCR	no	no	no	no	day 9	MATARÓ 5	MATARÓ	First Covid Episode	Unavailable
No	Women	17	No	TAR	si	no	no	no	day 9	ANGLÈS	CELLERA DE TER LA	First Covid Episode	Unavailable
Yes	Women	17	No	TAR	si	no	no	no	day 9	BARCELONA 2-E	BARCELONA	First Covid Episode	Unavailable
Yes	Men	19	No	PCR	si	no	no	no	day 9	CARDEDEU	CARDEDEU	First Covid Episode	Unavailable
No	Women	17	No	TAR	no	no	no	no	day 9	BARCELONA 8-C	BARCELONA	First Covid Episode	Unavailable
No	Women	17	No	TAR	si	no	no	no	day 9	GIRONA 3	GIRONA	First Covid Episode	Unavailable
Yes	Men	17	No	PCR	si	no	no	no	day 9	SANT CUGAT DEL VALLÈS-2	SANT CUGAT DEL VALLÈS	First Covid Episode	B.1.617.2*
Yes	Men	17	No	TAR	si	no	no	no	day 9	SANT CUGAT DEL VALLÈS-2	SANT CUGAT DEL VALLÈS	First Covid Episode	Unavailable
No	Men	17	No	TAR	si	no	no	no	day 9	MATARÓ 1	MATARÓ	First Covid Episode	Unavailable
Yes	Men	17	No	TAR	no	no	no	no		SABADELL 1A	SABADELL	First Covid Episode	Unavailable
Yes	Men	18	No	TAR	no	no	no	no		CASSÀ DE LA SELVA	QUART	First Covid Episode	Unavailable
