# Supplementary material for: A large outbreak of COVID-19 linked to an end of term trip to Menorca (Spain) by secondary school students in summer 2021
Source: PLoS One. 2023 Feb 3;18(2):e0280614. doi: 10.1371/journal.pone.0280614 (PMC9897546; doi:10.1371/journal.pone.0280614)
Supplement: S2 Dataset — (CSV) [file pone.0280614.s002.csv]

Is_Contact	Sex	Age	Type	Sub-type	Sub-type2	Symptoms	Test PCR/TAR result	Date of diagnosis	Trip to menorca?
Contact	Women	15	Household	Household	Family-Household	no	Negative or Not Test Result		no
Contact	Women	48	Household	Household	Unknow	no	Negative or Not Test Result		no
Contact	Men	19	Friend-Social	Friendship	Group of friends	yes	Negative or Not Test Result		no
Contact	Women	18	Household	Household	Unknow	no	Negative or Not Test Result		no
Contact	Women	18	Friend-Social	Friendship	Group of friends	no	Negative or Not Test Result		no
Contact	Women	54	Household	Household	Family-Household	no	Negative or Not Test Result		no
Contact	Women	18	Friend-Social	Friendship	Group of friends	no	Negative or Not Test Result		no
Contact	Men	18	Friend-Social	Friendship	Group of friends	no	Negative or Not Test Result		no
Contact	Women	51	Household	Household	Family-Household	no	Negative or Not Test Result		no
Contact	Women	18	Friend-Social	Friendship	Group of friends	no	Negative or Not Test Result		no
Contact	Men	51	Household	Household	Unknow	no	Negative or Not Test Result		no
Contact	Women	18	Friend-Social	Friendship	Group of friends	no	Negative or Not Test Result		no
Contact	Women	53	Household	Household	Family-Household	no	Negative or Not Test Result		no
Contact	Women	#¡VALOR!	Household	Household	Family-Household	no	Negative or Not Test Result		no
Contact	Women	18	Friend-Social	Friendship	Other	no	Negative or Not Test Result		no
Contact	Women	49	Household	Household	Family-Household	no	Negative or Not Test Result		no
Contact	Men	27	Other	Family-no household	Family-no household	no	Negative or Not Test Result		no
Contact	Women	#¡VALOR!	Friend-Social	Friendship	Travel/Trip	no	Negative or Not Test Result		no
Contact	Men	18	Friend-Social	Friendship	Group of friends	no	Negative or Not Test Result		no
Contact	Women	18	Friend-Social	Friendship	Travel/Trip	no	Negative or Not Test Result		no
Contact	Men	18	Household	Household	Unknow	no	Negative or Not Test Result		no
Contact	Men	18	Friend-Social	Friendship	Leisure	yes	Negative or Not Test Result		no
Contact	Men	18	Other	Friendship	Other	no	Negative or Not Test Result		no
Contact	Men	18	Household	Household	Unknow	no	Negative or Not Test Result		no
Contact	Women	18	Friend-Social	Friendship	Group of friends	no	Negative or Not Test Result		no
Contact	Women	18	Friend-Social	Friendship	Group of friends	no	Negative or Not Test Result		no
Contact	Men	15	Household	Household	Family-Household	no	Negative or Not Test Result		no
Contact	Women	49	Household	Household	Unknow	no	Negative or Not Test Result		no
Contact	Men	18	Friend-Social	Friendship	Leisure	no	Negative or Not Test Result		no
Contact	Men	#¡VALOR!	Household	Household	Unknow	no	Negative or Not Test Result		no
Contact	Women	18	Friend-Social	Friendship	Travel/Trip	no	Negative or Not Test Result		no
Contact	Women	18	Friend-Social	Friendship	Group of friends	no	Negative or Not Test Result		no
Contact	Women	18	Friend-Social	Friendship	Group of friends	no	Negative or Not Test Result		no
Contact	Women	38	Friend-Social	Friendship	Group of friends	no	Negative or Not Test Result		no
Contact	Women	18	Household	Household	Unknow	no	Negative or Not Test Result		no
Contact	Women	18	Friend-Social	Friendship	Leisure	no	Negative or Not Test Result		no
Contact	Men	18	Household	Household	Unknow	no	Negative or Not Test Result		no
Contact	Men	18	Friend-Social	Friendship	Group of friends	yes	Negative or Not Test Result		no
Contact	Women	18	Friend-Social	Friendship	Group of friends	no	Negative or Not Test Result		no
Contact	Men	18	Friend-Social	Friendship	Group of friends	no	Negative or Not Test Result		no
Contact	Men	55	Household	Household	Family-Household	no	Negative or Not Test Result		no
Contact	Men	18	Friend-Social	Friendship	Leisure	no	Negative or Not Test Result		no
Contact	Men	19	Other	Friendship	Other	no	Negative or Not Test Result		no
Contact	Men	49	Household	Household	Family-Household	no	Negative or Not Test Result		no
Contact	Men	15	Household	Household	Family-Household	no	Negative or Not Test Result		no
Contact	Women	18	Friend-Social	Friendship	Group of friends	no	Negative or Not Test Result		no
Contact	Women	22	Household	Household	Family-Household	no	Negative or Not Test Result		no
Contact	Women	18	Friend-Social	Friendship	Group of friends	no	Negative or Not Test Result		no
Contact	Women	18	Friend-Social	Friendship	Travel/Trip	no	Negative or Not Test Result		no
Contact	Women	49	Household	Household	Family-Household	no	Negative or Not Test Result		no
Contact	Women	56	Household	Household	Unknow	no	Negative or Not Test Result		no
Contact	Men	18	Friend-Social	Friendship	Other	no	Negative or Not Test Result		no
Contact	Women	18	Friend-Social	Friendship	Group of friends	yes	Negative or Not Test Result		no
Contact	Women	18	Friend-Social	Friendship	Group of friends	no	Negative or Not Test Result		no
Contact	Women	55	Household	Household	Family-Household	no	Negative or Not Test Result		no
Contact	Men	20	Household	Household	Family-Household	no	Negative or Not Test Result		no
Contact	Women	17	Friend-Social	Friendship	Leisure	no	Negative or Not Test Result		no
Contact	Men	18	Friend-Social	Friendship	Group of friends	yes	Negative or Not Test Result		no
Contact	Men	18	Friend-Social	Friendship	Group of friends	no	Negative or Not Test Result		no
Contact	Women	52	Household	Household	Family-Household	no	Negative or Not Test Result		no
Contact	Men	52	Household	Household	Family-Household	no	Negative or Not Test Result		no
Contact	Men	#¡VALOR!	Friend-Social	Friendship	Restaurant/bar	no	Negative or Not Test Result		no
Contact	Women	48	Household	Household	Unknow	no	Negative or Not Test Result		no
Contact	Men	18	Friend-Social	Friendship	Group of friends	no	Negative or Not Test Result		no
Contact	Men	18	Friend-Social	Friendship	Sports center	no	Negative or Not Test Result		no
Contact	Women	18	Friend-Social	Friendship	Group of friends	no	Negative or Not Test Result		no
Contact	Women	13	Household	Household	Unknow	no	Negative or Not Test Result		no
Contact	Men	55	Household	Household	Unknow	no	Negative or Not Test Result		no
Contact of another case	Men	18	Friend-Social	Friendship	Group of friends	no	Negative or Not Test Result		no
Contact	Women	18	Friend-Social	Friendship	Leisure	no	Negative or Not Test Result		no
Contact	Men	16	Other	Family-no household	Family-no household	no	Negative or Not Test Result		no
Contact	Women	18	Friend-Social	Friendship	Leisure	no	Negative or Not Test Result		no
Contact	Women	18	Friend-Social	Other	Unknow	no	Negative or Not Test Result		no
Contact	Men	18	Friend-Social	Friendship	Group of friends	no	Negative or Not Test Result		no
Contact	Men	18	Friend-Social	Friendship	Restaurant/bar	no	Negative or Not Test Result		no
Contact	Men	18	Friend-Social	Friendship	Restaurant/bar	no	Negative or Not Test Result		no
Contact	Women	18	Friend-Social	Friendship	Group of friends	no	Negative or Not Test Result		no
Contact	Women	17	Friend-Social	Friendship	Leisure	no	Negative or Not Test Result		no
Contact	Women	18	Friend-Social	Other	Unknow	no	Negative or Not Test Result		no
Contact	Men	18	Friend-Social	Other	Unknow	no	Negative or Not Test Result		no
Contact	Men	#¡VALOR!	Other	Other	Unknow	no	Negative or Not Test Result		no
Contact	Men	18	Friend-Social	Friendship	Other	no	Negative or Not Test Result		no
Contact	Men	21	Household	Household	Family-Household	no	Negative or Not Test Result		no
Contact	Women	#¡VALOR!	Household	Household	Unknow	no	Negative or Not Test Result		no
Contact	Women	18	Friend-Social	Other	Unknow	no	Negative or Not Test Result		no
Contact	Men	18	Friend-Social	Friendship	Group of friends	no	Negative or Not Test Result		no
Contact	Men	18	Friend-Social	Friendship	Group of friends	no	Negative or Not Test Result		no
Contact	Women	18	Friend-Social	Friendship	Travel/Trip	no	Negative or Not Test Result		no
Contact	Men	18	Friend-Social	Friendship	Group of friends	no	Negative or Not Test Result		no
Contact	Men	18	Friend-Social	Friendship	Leisure	no	Negative or Not Test Result		no
Contact	Women	18	Friend-Social	Other	Unknow	no	Negative or Not Test Result		no
Contact	Men	18	Friend-Social	Friendship	Leisure	no	Negative or Not Test Result		no
Contact	Women	18	Friend-Social	Friendship	Leisure	no	Negative or Not Test Result		no
Contact	Women	52	Household	Household	Family-Household	no	Positive	29/6/21	no
Contact	Women	#¡VALOR!	Household	Household	Family-Household	no	Positive	1/7/21	no
Contact	Men	18	Household	Household	Family-Household	no	Positive	27/6/21	no
Contact	Men	21	Household	Household	Family-Household	no	Positive	6/7/21	no
Contact	Men	#¡VALOR!	Other	Other	Unknow	no	Positive	27/6/21	no
Contact	Women	18	Household	Household	Unknow	no	Positive	25/6/21	no
Contact	Women	18	Household	Household	Unknow	no	Positive	26/6/21	no
Contact	Women	18	Household	Household	Unknow	no	Positive	28/6/21	no
Contact	Women	#¡VALOR!	Household	Household	Unknow	no	Positive	2/7/21	no
Contact	Women	#¡VALOR!	Household	Household	Unknow	no	Positive	4/7/21	no
Contact	Women	18	Household	Household	Unknow	no	Positive	28/6/21	no
Contact	Women	18	Household	Household	Unknow	no	Positive	27/6/21	no
Contact	Women	18	Household	Household	Unknow	no	Positive	30/6/21	no
Contact	Women	18	Household	Household	Unknow	no	Positive	29/6/21	no
Contact	Men	18	Household	Household	Unknow	no	Positive	28/6/21	no
Contact	Men	18	Household	Household	Unknow	no	Positive	29/6/21	no
Contact	Men	18	Household	Household	Unknow	no	Positive	30/6/21	no
Contact	Men	18	Household	Household	Unknow	no	Positive	1/7/21	no
Contact	Men	18	Household	Household	Unknow	no	Positive	30/6/21	no
Contact	Men	#¡VALOR!	Household	Household	Unknow	no	Positive	7/7/21	no
Contact	Men	14	Household	Household	Unknow	no	Positive	3/7/21	no
Contact	Men	18	Friend-Social	Other	Unknow	yes	Positive	25/6/21	no
Contact	Women	18	Friend-Social	Other	Unknow	yes	Positive	25/6/21	no
Contact	Men	18	Friend-Social	Friendship	Group of friends	yes	Positive	28/6/21	no
Contact	Men	18	Friend-Social	Friendship	Group of friends	yes	Positive	29/6/21	no
Contact	Men	18	Friend-Social	Friendship	Travel/Trip	yes	Positive	29/6/21	no
Contact	Women	18	Friend-Social	Friendship	Group of friends	yes	Positive	26/6/21	no
Contact	Women	18	Friend-Social	Other	Unknow	yes	Positive	1/7/21	no
Contact	Men	18	Friend-Social	Friendship	Leisure	yes	Positive	28/6/21	no
Contact	Men	19	Friend-Social	Friendship	Leisure	yes	Positive	29/6/21	no
Contact	Men	18	Friend-Social	Friendship	Travel/Trip	yes	Positive	29/6/21	no
Contact	Women	18	Friend-Social	Friendship	Group of friends	yes	Positive	30/6/21	no
Contact	Women	18	Friend-Social	Friendship	Other	no	Positive	25/6/21	no
Contact	Women	18	Friend-Social	Friendship	Other	no	Positive	30/6/21	no
Contact	Men	18	Friend-Social	Friendship	Other	no	Positive	20/6/21	no
Contact	Men	18	Friend-Social	Friendship	Other	no	Positive	21/6/21	no
Contact	Men	18	Friend-Social	Friendship	Other	no	Positive	30/6/21	no
Contact	Women	#¡VALOR!	Friend-Social	Friendship	Friendship	no	Positive	3/7/21	no
Contact	Women	18	Friend-Social	Other	Unknow	no	Positive	21/6/21	no
Contact	Women	18	Friend-Social	Other	Unknow	no	Positive	28/6/21	no
Contact	Women	18	Friend-Social	Other	Unknow	no	Positive	29/6/21	no
Contact	Women	18	Friend-Social	Other	Unknow	no	Positive	2/7/21	no
Contact	Men	18	Friend-Social	Other	Unknow	no	Positive	29/6/21	no
Contact	Men	18	Friend-Social	Other	Unknow	no	Positive	29/6/21	no
Contact	Men	18	Friend-Social	Other	Unknow	no	Positive	29/6/21	no
Contact	Men	18	Friend-Social	Other	Unknow	no	Positive	28/6/21	no
Contact	Men	18	Friend-Social	Other	Unknow	no	Positive	1/7/21	no
Contact	Women	18	Friend-Social	Friendship	Group of friends	no	Positive	22/6/21	no
Contact	Women	18	Friend-Social	Friendship	Group of friends	no	Positive	21/6/21	no
Contact	Women	18	Friend-Social	Friendship	Group of friends	no	Positive	23/6/21	no
Contact	Women	18	Friend-Social	Friendship	Group of friends	no	Positive	22/6/21	no
Contact	Women	18	Friend-Social	Friendship	Group of friends	no	Positive	22/6/21	no
Contact	Women	18	Friend-Social	Friendship	Group of friends	no	Positive	22/6/21	no
Contact	Women	18	Friend-Social	Friendship	Group of friends	no	Positive	22/6/21	no
Contact	Women	18	Friend-Social	Friendship	Group of friends	no	Positive	24/6/21	no
Contact	Women	18	Friend-Social	Friendship	Group of friends	no	Positive	23/6/21	no
Contact	Women	18	Friend-Social	Friendship	Group of friends	no	Positive	23/6/21	no
Contact	Women	18	Friend-Social	Friendship	Group of friends	no	Positive	22/6/21	no
Contact	Women	18	Friend-Social	Friendship	Group of friends	no	Positive	22/6/21	no
Contact	Women	18	Friend-Social	Friendship	Group of friends	no	Positive	22/6/21	no
Contact	Women	19	Friend-Social	Friendship	Group of friends	no	Positive	24/6/21	no
Contact	Women	18	Friend-Social	Friendship	Group of friends	no	Positive	22/6/21	no
Contact	Women	18	Friend-Social	Friendship	Group of friends	no	Positive	23/6/21	no
Contact	Women	18	Friend-Social	Friendship	Group of friends	no	Positive	23/6/21	no
Contact	Women	18	Friend-Social	Friendship	Group of friends	no	Positive	23/6/21	no
Contact	Women	18	Friend-Social	Friendship	Group of friends	no	Positive	23/6/21	no
Contact	Women	18	Friend-Social	Friendship	Group of friends	no	Positive	2/7/21	no
Contact	Women	18	Friend-Social	Friendship	Group of friends	no	Positive	23/6/21	no
Contact	Women	18	Friend-Social	Friendship	Group of friends	no	Positive	23/6/21	no
Contact	Women	18	Friend-Social	Friendship	Group of friends	no	Positive	22/6/21	no
Contact	Women	18	Friend-Social	Friendship	Group of friends	no	Positive	24/6/21	no
Contact	Women	18	Friend-Social	Friendship	Group of friends	no	Positive	25/6/21	no
Contact	Women	18	Friend-Social	Friendship	Group of friends	no	Positive	25/6/21	no
Contact	Women	18	Friend-Social	Friendship	Group of friends	no	Positive	26/6/21	no
Contact	Women	18	Friend-Social	Friendship	Group of friends	no	Positive	26/6/21	no
Contact	Women	18	Friend-Social	Friendship	Group of friends	no	Positive	26/6/21	no
Contact	Women	18	Friend-Social	Friendship	Group of friends	no	Positive	28/6/21	no
Contact	Women	18	Friend-Social	Friendship	Group of friends	no	Positive	28/6/21	no
Contact	Women	18	Friend-Social	Friendship	Group of friends	no	Positive	2/7/21	no
Contact	Women	18	Friend-Social	Friendship	Group of friends	no	Positive	25/6/21	no
Contact	Women	18	Friend-Social	Friendship	Group of friends	no	Positive	27/6/21	no
Contact	Women	18	Friend-Social	Friendship	Group of friends	no	Positive	26/6/21	no
Contact	Women	18	Friend-Social	Friendship	Group of friends	no	Positive	25/6/21	no
Contact	Women	#¡VALOR!	Friend-Social	Friendship	Group of friends	no	Positive	29/6/21	no
Contact	Women	18	Friend-Social	Friendship	Group of friends	no	Positive	28/6/21	no
Contact	Women	18	Friend-Social	Friendship	Group of friends	no	Positive	23/6/21	no
Contact	Women	#¡VALOR!	Friend-Social	Friendship	Group of friends	no	Positive	25/6/21	no
Contact	Women	18	Friend-Social	Friendship	Group of friends	no	Positive	28/6/21	no
Contact	Women	18	Friend-Social	Friendship	Group of friends	no	Positive	24/6/21	no
Contact	Women	18	Friend-Social	Friendship	Group of friends	no	Positive	29/6/21	no
Contact	Women	18	Friend-Social	Friendship	Group of friends	no	Positive	29/6/21	no
Contact	Women	18	Friend-Social	Friendship	Group of friends	no	Positive	29/6/21	no
Contact	Women	18	Friend-Social	Friendship	Group of friends	no	Positive	28/6/21	no
Contact	Women	18	Friend-Social	Friendship	Group of friends	no	Positive	30/6/21	no
Contact	Women	18	Friend-Social	Friendship	Group of friends	no	Positive	30/6/21	no
Contact	Women	18	Friend-Social	Friendship	Group of friends	no	Positive	29/6/21	no
Contact	Women	18	Friend-Social	Friendship	Group of friends	no	Positive	1/7/21	no
Contact	Women	18	Friend-Social	Friendship	Group of friends	no	Positive	2/7/21	no
Contact	Women	18	Friend-Social	Friendship	Group of friends	no	Positive	30/6/21	no
Contact	Women	18	Friend-Social	Friendship	Group of friends	no	Positive	25/6/21	no
Contact	Women	18	Friend-Social	Friendship	Group of friends	no	Positive	30/6/21	no
Contact	Women	18	Friend-Social	Friendship	Group of friends	no	Positive	30/6/21	no
Contact	Women	18	Friend-Social	Friendship	Group of friends	no	Positive	29/6/21	no
Contact	Women	18	Friend-Social	Friendship	Group of friends	no	Positive	28/6/21	no
Contact	Women	18	Friend-Social	Friendship	Group of friends	no	Positive	1/7/21	no
Contact	Women	18	Friend-Social	Friendship	Group of friends	no	Positive	29/6/21	no
Contact	Women	18	Friend-Social	Friendship	Group of friends	no	Positive	29/6/21	no
Contact	Women	18	Friend-Social	Friendship	Group of friends	no	Positive	29/6/21	no
Contact	Women	18	Friend-Social	Friendship	Group of friends	no	Positive	28/6/21	no
Contact	Women	18	Friend-Social	Friendship	Group of friends	no	Positive	29/6/21	no
Contact	Women	18	Friend-Social	Friendship	Group of friends	no	Positive	29/6/21	no
Contact	Women	#¡VALOR!	Friend-Social	Friendship	Group of friends	no	Positive	30/6/21	no
Contact	Women	#¡VALOR!	Friend-Social	Friendship	Group of friends	no	Positive	29/6/21	no
Contact	Women	18	Friend-Social	Friendship	Group of friends	no	Positive	5/7/21	no
Contact	Women	18	Friend-Social	Friendship	Group of friends	no	Positive	28/6/21	no
Contact	Women	#¡VALOR!	Friend-Social	Friendship	Group of friends	no	Positive	3/7/21	no
Contact	Women	18	Friend-Social	Friendship	Group of friends	no	Positive	1/7/21	no
Contact	Women	18	Friend-Social	Friendship	Group of friends	no	Positive	2/7/21	no
Contact	Women	18	Friend-Social	Friendship	Group of friends	no	Positive	1/7/21	no
Contact	Women	18	Friend-Social	Friendship	Group of friends	no	Positive	2/7/21	no
Contact	Women	18	Friend-Social	Friendship	Group of friends	no	Positive	2/7/21	no
Contact	Women	18	Friend-Social	Friendship	Group of friends	no	Positive	1/7/21	no
Contact	Women	18	Friend-Social	Friendship	Group of friends	no	Positive	3/7/21	no
Contact	Men	18	Friend-Social	Friendship	Group of friends	no	Positive	22/6/21	no
Contact	Men	18	Friend-Social	Friendship	Group of friends	no	Positive	22/6/21	no
Contact	Men	18	Friend-Social	Friendship	Group of friends	no	Positive	23/6/21	no
Contact	Men	18	Friend-Social	Friendship	Group of friends	no	Positive	25/6/21	no
Contact	Men	18	Friend-Social	Friendship	Group of friends	no	Positive	25/6/21	no
Contact	Men	18	Friend-Social	Friendship	Group of friends	no	Positive	24/6/21	no
Contact	Men	18	Friend-Social	Friendship	Group of friends	no	Positive	28/6/21	no
Contact	Men	18	Friend-Social	Friendship	Group of friends	no	Positive	25/6/21	no
Contact	Men	18	Friend-Social	Friendship	Group of friends	no	Positive	29/6/21	no
Contact	Men	18	Friend-Social	Friendship	Group of friends	no	Positive	27/6/21	no
Contact	Men	18	Friend-Social	Friendship	Group of friends	no	Positive	22/6/21	no
Contact	Men	18	Friend-Social	Friendship	Group of friends	no	Positive	22/6/21	no
Contact	Men	18	Friend-Social	Friendship	Group of friends	no	Positive	28/6/21	no
Contact	Men	#¡VALOR!	Friend-Social	Friendship	Group of friends	no	Positive	26/6/21	no
Contact	Men	18	Friend-Social	Friendship	Group of friends	no	Positive	26/6/21	no
Contact	Men	18	Friend-Social	Friendship	Group of friends	no	Positive	24/6/21	no
Contact	Men	18	Friend-Social	Friendship	Group of friends	no	Positive	27/6/21	no
Contact	Men	18	Friend-Social	Friendship	Group of friends	no	Positive	30/6/21	no
Contact	Men	18	Friend-Social	Friendship	Group of friends	no	Positive	30/6/21	no
Contact	Men	#¡VALOR!	Friend-Social	Friendship	Group of friends	no	Positive	6/7/21	no
Contact	Men	#¡VALOR!	Friend-Social	Friendship	Group of friends	no	Positive	29/6/21	no
Contact	Men	18	Friend-Social	Friendship	Group of friends	no	Positive	25/6/21	no
Contact	Men	18	Friend-Social	Friendship	Group of friends	no	Positive	25/6/21	no
Contact	Men	21	Friend-Social	Friendship	Group of friends	no	Positive	29/6/21	no
Contact	Men	19	Friend-Social	Friendship	Group of friends	no	Positive	29/6/21	no
Contact	Men	18	Friend-Social	Friendship	Group of friends	no	Positive	29/6/21	no
Contact	Men	19	Friend-Social	Friendship	Group of friends	no	Positive	29/6/21	no
Contact	Men	18	Friend-Social	Friendship	Group of friends	no	Positive	1/7/21	no
Contact	Men	18	Friend-Social	Friendship	Group of friends	no	Positive	2/7/21	no
Contact	Men	18	Friend-Social	Friendship	Group of friends	no	Positive	1/7/21	no
Contact	Men	#¡VALOR!	Friend-Social	Friendship	Group of friends	no	Positive	3/7/21	no
Contact	Men	18	Friend-Social	Friendship	Group of friends	no	Positive	6/7/21	no
Contact	Women	18	Friend-Social	Friendship	Leisure	no	Positive	26/6/21	no
Contact	Women	18	Friend-Social	Friendship	Leisure	no	Positive	28/6/21	no
Contact	Women	18	Friend-Social	Friendship	Leisure	no	Positive	28/6/21	no
Contact	Women	19	Friend-Social	Friendship	Leisure	no	Positive	29/6/21	no
Contact	Women	18	Friend-Social	Friendship	Leisure	no	Positive	28/6/21	no
Contact	Women	#¡VALOR!	Friend-Social	Friendship	Leisure	no	Positive	1/7/21	no
Contact	Women	18	Friend-Social	Friendship	Leisure	no	Positive	28/6/21	no
Contact	Women	18	Friend-Social	Friendship	Leisure	no	Positive	1/7/21	no
Contact	Women	18	Friend-Social	Friendship	Leisure	no	Positive	30/6/21	no
Contact	Women	19	Friend-Social	Friendship	Leisure	no	Positive	1/7/21	no
Contact	Women	18	Friend-Social	Friendship	Leisure	no	Positive	28/6/21	no
Contact	Women	18	Friend-Social	Friendship	Leisure	no	Positive	28/6/21	no
Contact	Women	18	Friend-Social	Friendship	Leisure	no	Positive	29/6/21	no
Contact	Women	18	Friend-Social	Friendship	Leisure	no	Positive	29/6/21	no
Contact	Women	18	Friend-Social	Friendship	Leisure	no	Positive	28/6/21	no
Contact	Women	18	Friend-Social	Friendship	Leisure	no	Positive	29/6/21	no
Contact	Women	18	Friend-Social	Friendship	Leisure	no	Positive	30/6/21	no
Contact	Women	18	Friend-Social	Friendship	Leisure	no	Positive	29/6/21	no
Contact	Women	18	Friend-Social	Friendship	Leisure	no	Positive	1/7/21	no
Contact	Women	#¡VALOR!	Friend-Social	Friendship	Leisure	no	Positive	29/6/21	no
Contact	Women	18	Friend-Social	Friendship	Leisure	no	Positive	29/6/21	no
Contact of another case	Women	#¡VALOR!	Friend-Social	Friendship	Leisure	no	Positive	28/6/21	no
Contact	Men	18	Friend-Social	Friendship	Leisure	no	Positive	27/6/21	no
Contact	Men	20	Friend-Social	Friendship	Leisure	no	Positive	1/7/21	no
Contact	Men	18	Friend-Social	Friendship	Leisure	no	Positive	30/6/21	no
Contact	Men	18	Friend-Social	Friendship	Leisure	no	Positive	29/6/21	no
Contact	Men	18	Friend-Social	Friendship	Leisure	no	Positive	30/6/21	no
Contact	Men	18	Friend-Social	Friendship	Leisure	no	Positive	28/6/21	no
Contact	Men	18	Friend-Social	Friendship	Leisure	no	Positive	28/6/21	no
Contact	Men	18	Friend-Social	Friendship	Leisure	no	Positive	29/6/21	no
Contact	Men	18	Friend-Social	Friendship	Leisure	no	Positive	29/6/21	no
Contact	Men	18	Friend-Social	Friendship	Leisure	no	Positive	5/7/21	no
Contact	Men	18	Friend-Social	Friendship	Leisure	no	Positive	29/6/21	no
Contact	Men	18	Friend-Social	Friendship	Leisure	no	Positive	28/6/21	no
Contact	Men	18	Friend-Social	Friendship	Leisure	no	Positive	30/6/21	no
Contact	Men	#¡VALOR!	Friend-Social	Friendship	Leisure	no	Positive	2/7/21	no
Contact	Women	18	Friend-Social	Friendship	Travel/Trip	no	Positive	22/6/21	no
Contact	Women	18	Friend-Social	Friendship	Travel/Trip	no	Positive	25/6/21	no
Contact	Women	18	Friend-Social	Friendship	Travel/Trip	no	Positive	25/6/21	no
Contact	Women	18	Friend-Social	Friendship	Travel/Trip	no	Positive	25/6/21	no
Contact	Women	18	Friend-Social	Friendship	Travel/Trip	no	Positive	25/6/21	no
Contact	Women	18	Friend-Social	Friendship	Travel/Trip	no	Positive	24/6/21	no
Contact	Women	18	Friend-Social	Friendship	Travel/Trip	no	Positive	26/6/21	no
Contact	Women	18	Friend-Social	Friendship	Travel/Trip	no	Positive	28/6/21	no
Contact	Women	18	Friend-Social	Friendship	Travel/Trip	no	Positive	27/6/21	no
Contact	Women	18	Friend-Social	Friendship	Travel/Trip	no	Positive	28/6/21	no
Contact	Women	18	Friend-Social	Friendship	Travel/Trip	no	Positive	28/6/21	no
Contact	Women	18	Friend-Social	Friendship	Travel/Trip	no	Positive	28/6/21	no
Contact	Women	18	Friend-Social	Friendship	Travel/Trip	no	Positive	28/6/21	no
Contact	Women	18	Friend-Social	Friendship	Travel/Trip	no	Positive	28/6/21	no
Contact	Women	18	Friend-Social	Friendship	Travel/Trip	no	Positive	28/6/21	no
Contact	Women	18	Friend-Social	Friendship	Travel/Trip	no	Positive	1/7/21	no
Contact	Women	18	Friend-Social	Friendship	Travel/Trip	no	Positive	1/7/21	no
Contact	Women	18	Friend-Social	Friendship	Travel/Trip	no	Positive	30/6/21	no
Contact	Women	18	Friend-Social	Friendship	Travel/Trip	no	Positive	30/6/21	no
Contact	Women	18	Friend-Social	Friendship	Travel/Trip	no	Positive	30/6/21	no
Contact	Men	18	Friend-Social	Friendship	Travel/Trip	no	Positive	22/6/21	no
Contact	Men	#¡VALOR!	Friend-Social	Friendship	Travel/Trip	no	Positive	1/7/21	no
Contact	Men	#¡VALOR!	Friend-Social	Friendship	Travel/Trip	no	Positive	1/7/21	no
Contact	Men	#¡VALOR!	Friend-Social	Friendship	Travel/Trip	no	Positive	1/7/21	no
Contact	Men	18	Friend-Social	Friendship	Travel/Trip	no	Positive	28/6/21	no
Contact	Men	18	Friend-Social	Friendship	Travel/Trip	no	Positive	28/6/21	no
Contact	Men	18	Friend-Social	Friendship	Travel/Trip	no	Positive	28/6/21	no
Contact	Men	18	Friend-Social	Friendship	Travel/Trip	no	Positive	28/6/21	no
Contact	Men	18	Friend-Social	Friendship	Travel/Trip	no	Positive	30/6/21	no
Contact	Men	18	Friend-Social	Friendship	Travel/Trip	no	Positive	29/6/21	no
Contact	Men	18	Friend-Social	Friendship	Travel/Trip	no	Positive	29/6/21	no
Contact	Men	18	Friend-Social	Friendship	Travel/Trip	no	Positive	6/7/21	no
Contact	Women	51	Household	Household	Unknow	yes	Negative or Not Test Result		no
Contact	Women	18	Friend-Social	Friendship	Group of friends	yes	Negative or Not Test Result		no
Contact	Women	18	Friend-Social	Other	Unknow	yes	Negative or Not Test Result		no
Contact	Women	18	Friend-Social	Friendship	Group of friends	yes	Negative or Not Test Result		no
Contact	Men	18	Friend-Social	Friendship	Group of friends	yes	Negative or Not Test Result		no
Contact	Women	50	Household	Household	Family-Household	yes	Negative or Not Test Result		no
Contact	Women	18	Friend-Social	Other	Unknow	yes	Negative or Not Test Result		no
Contact	Women	18	Friend-Social	Other	Unknow	yes	Negative or Not Test Result		no
Contact	Women	18	Friend-Social	Friendship	Group of friends	yes	Negative or Not Test Result		no
Contact	Women	18	Friend-Social	Friendship	Group of friends	yes	Negative or Not Test Result		no
Contact	Men	18	Friend-Social	Friendship	Group of friends	yes	Negative or Not Test Result		no
Contact	Men	18	Friend-Social	Friendship	Travel/Trip	yes	Negative or Not Test Result		no
Contact	Women	18	Household	Household	Unknow	yes	Negative or Not Test Result		no
Contact	Women	18	Friend-Social	Friendship	Group of friends	yes	Negative or Not Test Result		no
Contact	Women	18	Friend-Social	Other	Unknow	yes	Negative or Not Test Result		no
Contact	Men	18	Household	Household	Unknow	yes	Negative or Not Test Result		no
Contact	Men	18	Friend-Social	Friendship	Group of friends	yes	Negative or Not Test Result		no
Contact	Men	18	Friend-Social	Friendship	Group of friends	yes	Negative or Not Test Result		no
Contact	Women	19	Friend-Social	Friendship	Travel/Trip	yes	Negative or Not Test Result		no
Contact	Women	19	Friend-Social	Friendship	Travel/Trip	yes	Negative or Not Test Result		no
Contact	Women	18	Friend-Social	Other	Unknow	yes	Negative or Not Test Result		no
Contact	Men	18	Friend-Social	Other	Unknow	yes	Negative or Not Test Result		no
Contact	Men	18	Friend-Social	Other	Unknow	yes	Negative or Not Test Result		no
Contact	Women	#¡VALOR!	Other	Other	Unknow	yes	Negative or Not Test Result		no
Contact	Women	18	Household	Household	Unknow	yes	Negative or Not Test Result		no
Contact	Women	18	Household	Household	Unknow	yes	Negative or Not Test Result		no
Contact	Women	18	Household	Household	Unknow	yes	Negative or Not Test Result		no
Contact	Women	18	Household	Household	Unknow	yes	Negative or Not Test Result		no
Contact	Women	18	Household	Household	Unknow	yes	Negative or Not Test Result		no
Contact	Men	18	Household	Household	Unknow	yes	Negative or Not Test Result		no
Contact	Women	#¡VALOR!	Friend-Social	Friendship	Group of friends	yes	Negative or Not Test Result		no
Contact	Women	18	Friend-Social	Friendship	Group of friends	yes	Negative or Not Test Result		no
Contact	Women	17	Friend-Social	Friendship	Group of friends	yes	Negative or Not Test Result		no
Contact	Women	18	Friend-Social	Friendship	Group of friends	yes	Negative or Not Test Result		no
Contact	Men	18	Friend-Social	Friendship	Group of friends	yes	Negative or Not Test Result		no
Contact	Men	18	Friend-Social	Friendship	Group of friends	yes	Negative or Not Test Result		no
Contact	Men	18	Friend-Social	Friendship	Group of friends	yes	Negative or Not Test Result		no
Contact	Men	18	Friend-Social	Friendship	Group of friends	yes	Negative or Not Test Result		no
Contact	Women	18	Friend-Social	Friendship	Leisure	yes	Negative or Not Test Result		no
Contact	Women	18	Friend-Social	Friendship	Leisure	yes	Negative or Not Test Result		no
Contact	Women	18	Friend-Social	Friendship	Leisure	yes	Negative or Not Test Result		no
Contact	Men	18	Friend-Social	Friendship	Travel/Trip	yes	Negative or Not Test Result		no
Contact	Women	18	Friend-Social	Other	Unknow	yes	Negative or Not Test Result		no
Contact	Women	17	Other	Other	Unknow	yes	Negative or Not Test Result		no
Contact	Women	17	Other	Other	Unknow	yes	Negative or Not Test Result		no
Contact	Women	18	Household	Household	Unknow	yes	Negative or Not Test Result		no
Contact	Women	18	Household	Household	Unknow	yes	Negative or Not Test Result		no
Contact	Women	18	Friend-Social	Friendship	Group of friends	yes	Negative or Not Test Result		no
Contact	Women	18	Friend-Social	Friendship	Group of friends	yes	Negative or Not Test Result		no
Contact	Women	18	Friend-Social	Friendship	Group of friends	yes	Negative or Not Test Result		no
Contact	Women	18	Friend-Social	Friendship	Group of friends	yes	Negative or Not Test Result		no
Contact	Women	18	Friend-Social	Friendship	Group of friends	yes	Negative or Not Test Result		no
Contact	Women	18	Friend-Social	Friendship	Group of friends	yes	Negative or Not Test Result		no
Contact	Women	18	Friend-Social	Friendship	Group of friends	yes	Negative or Not Test Result		no
Contact	Men	18	Friend-Social	Friendship	Group of friends	yes	Negative or Not Test Result		no
Contact	Men	18	Friend-Social	Friendship	Group of friends	yes	Negative or Not Test Result		no
Contact	Men	18	Friend-Social	Friendship	Group of friends	yes	Negative or Not Test Result		no
Contact	Men	18	Friend-Social	Friendship	Group of friends	yes	Negative or Not Test Result		no
Contact	Women	18	Friend-Social	Friendship	Travel/Trip	yes	Negative or Not Test Result		no
Contact	Women	18	Friend-Social	Friendship	Travel/Trip	yes	Negative or Not Test Result		no
Contact	Men	18	Friend-Social	Friendship	Travel/Trip	yes	Negative or Not Test Result		no
Contact	Women	#¡VALOR!	Household	Household	Family-Household	yes	Negative or Not Test Result		no
Contact	Women	18	Friend-Social	Other	Unknow	yes	Negative or Not Test Result		no
Contact	Women	18	Friend-Social	Other	Unknow	yes	Negative or Not Test Result		no
Contact	Men	18	Friend-Social	Other	Unknow	yes	Negative or Not Test Result		no
Contact	Men	18	Friend-Social	Other	Unknow	yes	Negative or Not Test Result		no
Contact	Men	18	Friend-Social	Other	Unknow	yes	Negative or Not Test Result		no
Contact	Women	18	Household	Household	Unknow	yes	Negative or Not Test Result		no
Contact	Women	18	Household	Household	Unknow	yes	Negative or Not Test Result		no
Contact	Women	18	Household	Household	Unknow	yes	Negative or Not Test Result		no
Contact	Women	#¡VALOR!	Household	Household	Unknow	yes	Negative or Not Test Result		no
Contact	Men	31	Household	Household	Unknow	yes	Negative or Not Test Result		no
Contact	Men	18	Household	Household	Unknow	yes	Negative or Not Test Result		no
Contact	Women	45	Other	Family-no household	Family-no household	yes	Negative or Not Test Result		no
Contact	Women	#¡VALOR!	Other	Family-no household	Family-no household	yes	Negative or Not Test Result		no
Contact	Women	18	Friend-Social	Friendship	Group of friends	yes	Negative or Not Test Result		no
Contact	Men	18	Friend-Social	Friendship	Group of friends	yes	Negative or Not Test Result		no
Contact	Men	18	Friend-Social	Friendship	Group of friends	yes	Negative or Not Test Result		no
Contact	Men	18	Friend-Social	Friendship	Group of friends	yes	Negative or Not Test Result		no
Contact	Men	18	Friend-Social	Friendship	Group of friends	yes	Negative or Not Test Result		no
Contact	Women	18	Friend-Social	Friendship	Leisure	yes	Negative or Not Test Result		no
Contact	Women	18	Friend-Social	Friendship	Leisure	yes	Negative or Not Test Result		no
Contact	Women	18	Friend-Social	Friendship	Leisure	yes	Negative or Not Test Result		no
Contact	Women	18	Friend-Social	Friendship	Leisure	yes	Negative or Not Test Result		no
Contact	Men	19	Friend-Social	Friendship	Leisure	yes	Negative or Not Test Result		no
Contact	Men	#¡VALOR!	Friend-Social	Friendship	Leisure	yes	Negative or Not Test Result		no
Contact	Women	18	Friend-Social	Friendship	Travel/Trip	yes	Negative or Not Test Result		no
Contact	Women	18	Friend-Social	Friendship	Travel/Trip	yes	Negative or Not Test Result		no
Contact	Men	18	Friend-Social	Friendship	Travel/Trip	yes	Negative or Not Test Result		no
Contact	Women	50	Household	Household	Family-Household	yes	Negative or Not Test Result		no
Contact	Men	20	Household	Household	Family-Household	yes	Negative or Not Test Result		no
Contact	Men	53	Household	Household	Family-Household	yes	Negative or Not Test Result		no
Contact	Men	51	Household	Household	Family-Household	yes	Negative or Not Test Result		no
Contact	Women	18	Friend-Social	Other	Unknow	yes	Negative or Not Test Result		no
Contact	Women	18	Friend-Social	Other	Unknow	yes	Negative or Not Test Result		no
Contact	Women	#¡VALOR!	Friend-Social	Other	Unknow	yes	Negative or Not Test Result		no
Contact	Men	18	Friend-Social	Other	Unknow	yes	Negative or Not Test Result		no
Contact	Women	#¡VALOR!	Household	Household	Unknow	yes	Negative or Not Test Result		no
Contact	Women	18	Household	Household	Unknow	yes	Negative or Not Test Result		no
Contact	Women	18	Household	Household	Unknow	yes	Negative or Not Test Result		no
Contact	Women	18	Household	Household	Unknow	yes	Negative or Not Test Result		no
Contact	Men	18	Household	Household	Unknow	yes	Negative or Not Test Result		no
Contact	Men	18	Household	Household	Unknow	yes	Negative or Not Test Result		no
Contact	Women	18	Friend-Social	Friendship	Group of friends	yes	Negative or Not Test Result		no
Contact	Men	18	Friend-Social	Friendship	Group of friends	yes	Negative or Not Test Result		no
Contact	Women	18	Friend-Social	Friendship	Leisure	yes	Negative or Not Test Result		no
Contact	Women	18	Friend-Social	Friendship	Leisure	yes	Negative or Not Test Result		no
Contact	Women	18	Friend-Social	Friendship	Leisure	yes	Negative or Not Test Result		no
Contact	Women	18	Friend-Social	Friendship	Leisure	yes	Negative or Not Test Result		no
Contact	Women	18	Friend-Social	Friendship	Leisure	yes	Negative or Not Test Result		no
Contact	Men	20	Friend-Social	Friendship	Leisure	yes	Negative or Not Test Result		no
Contact	Men	18	Friend-Social	Friendship	Travel/Trip	yes	Negative or Not Test Result		no
Contact	Men	18	Friend-Social	Friendship	Travel/Trip	yes	Negative or Not Test Result		no
Contact	Men	18	Friend-Social	Friendship	Travel/Trip	yes	Negative or Not Test Result		no
Contact	Men	18	Friend-Social	Friendship	Travel/Trip	yes	Negative or Not Test Result		no
Contact	Women	15	Household	Household	Family-Household	yes	Negative or Not Test Result		no
Contact	Women	18	Friend-Social	Other	Unknow	yes	Negative or Not Test Result		no
Contact	Women	18	Friend-Social	Other	Unknow	yes	Negative or Not Test Result		no
Contact	Women	18	Friend-Social	Other	Unknow	yes	Negative or Not Test Result		no
Contact	Men	18	Friend-Social	Other	Unknow	yes	Negative or Not Test Result		no
Contact	Women	18	Household	Household	Unknow	yes	Negative or Not Test Result		no
Contact	Women	18	Household	Household	Unknow	yes	Negative or Not Test Result		no
Contact	Men	46	Household	Household	Unknow	yes	Negative or Not Test Result		no
Contact	Women	18	Friend-Social	Friendship	Group of friends	yes	Negative or Not Test Result		no
Contact	Women	18	Friend-Social	Friendship	Leisure	yes	Negative or Not Test Result		no
Contact	Women	18	Friend-Social	Friendship	Leisure	yes	Negative or Not Test Result		no
Contact	Women	18	Friend-Social	Friendship	Leisure	yes	Negative or Not Test Result		no
Contact	Women	18	Friend-Social	Friendship	Leisure	yes	Negative or Not Test Result		no
Contact	Women	18	Friend-Social	Friendship	Leisure	yes	Negative or Not Test Result		no
Contact	Men	18	Friend-Social	Friendship	Leisure	yes	Negative or Not Test Result		no
Contact	Men	18	Friend-Social	Friendship	Travel/Trip	yes	Negative or Not Test Result		no
Contact	Women	18	Friend-Social	Friendship	Group of friends	yes	Negative or Not Test Result		no
Contact	Women	18	Friend-Social	Friendship	Leisure	yes	Negative or Not Test Result		no
Contact	Women	18	Friend-Social	Friendship	Travel/Trip	yes	Negative or Not Test Result		no
Contact	Men	18	Friend-Social	Friendship	Travel/Trip	yes	Negative or Not Test Result		no
Contact	Women	18	Friend-Social	Other	Unknow	yes	Negative or Not Test Result		no
Contact	Women	18	Friend-Social	Other	Unknow	yes	Negative or Not Test Result		no
Contact	Men	18	Friend-Social	Other	Unknow	yes	Negative or Not Test Result		no
Contact	Men	#¡VALOR!	Other	Other	Unknow	yes	Negative or Not Test Result		no
Contact	Women	#¡VALOR!	Household	Household	Unknow	yes	Negative or Not Test Result		no
Contact	Women	14	Household	Household	Unknow	yes	Negative or Not Test Result		no
Contact	Women	18	Friend-Social	Friendship	Group of friends	yes	Negative or Not Test Result		no
Contact	Women	18	Friend-Social	Friendship	Group of friends	yes	Negative or Not Test Result		no
Contact	Men	18	Friend-Social	Friendship	Group of friends	yes	Negative or Not Test Result		no
Contact	Women	18	Friend-Social	Other	Unknow	yes	Negative or Not Test Result		no
Contact	Women	#¡VALOR!	Other	Other	Unknow	yes	Negative or Not Test Result		no
Contact	Women	#¡VALOR!	Household	Household	Unknow	yes	Negative or Not Test Result		no
Contact	Women	18	Friend-Social	Friendship	Group of friends	yes	Negative or Not Test Result		no
Contact	Women	18	Friend-Social	Friendship	Travel/Trip	yes	Negative or Not Test Result		no
Contact	Women	18	Friend-Social	Friendship	Travel/Trip	yes	Negative or Not Test Result		no
Contact	Women	18	Friend-Social	Friendship	Travel/Trip	yes	Negative or Not Test Result		no
Contact	Women	18	Household	Household	Unknow	yes	Negative or Not Test Result		no
Contact	Women	18	Household	Household	Unknow	yes	Negative or Not Test Result		no
Contact	Men	18	Friend-Social	Friendship	Leisure	yes	Negative or Not Test Result		no
Contact	Women	18	Friend-Social	Friendship	Group of friends	yes	Negative or Not Test Result		no
Contact	Women	54	Household	Household	Unknow	yes	Negative or Not Test Result		no
Contact	Women	18	Friend-Social	Friendship	Group of friends	yes	Negative or Not Test Result		no
Contact	Women	18	Friend-Social	Friendship	Leisure	no	Negative or Not Test Result		no
Contact	Women	17	Friend-Social	Friendship	Leisure	no	Negative or Not Test Result		no
Contact	Women	18	Friend-Social	Friendship	Leisure	no	Negative or Not Test Result		no
Contact	Women	19	Friend-Social	Friendship	Leisure	no	Negative or Not Test Result		no
Contact	Women	17	Friend-Social	Friendship	Leisure	no	Negative or Not Test Result		no
Contact	Women	18	Friend-Social	Friendship	Leisure	no	Negative or Not Test Result		no
Contact	Women	19	Friend-Social	Friendship	Leisure	no	Negative or Not Test Result		no
Contact	Women	19	Friend-Social	Friendship	Leisure	no	Negative or Not Test Result		no
Contact	Women	16	Friend-Social	Friendship	Leisure	no	Negative or Not Test Result		no
Contact	Women	#¡VALOR!	Other	Other	Other	no	Negative or Not Test Result		no
Contact	Women	#¡VALOR!	Other	Other	Other	no	Negative or Not Test Result		no
Contact of another case	Women	#¡VALOR!	Other	Other	Other	no	Negative or Not Test Result		no
Contact of another case	Women	#¡VALOR!	Other	Other	Other	no	Negative or Not Test Result		no
Contact	Men	#¡VALOR!	Other	Other	Other	no	Negative or Not Test Result		no
Contact	Men	#¡VALOR!	Other	Other	Other	no	Negative or Not Test Result		no
Contact	Women	18	Friend-Social	Friendship	Other	no	Negative or Not Test Result		no
Contact	Women	18	Friend-Social	Friendship	Other	no	Negative or Not Test Result		no
Contact	Women	#¡VALOR!	Friend-Social	Friendship	Other	no	Negative or Not Test Result		no
Contact	Women	18	Friend-Social	Friendship	Other	no	Negative or Not Test Result		no
Contact	Women	18	Friend-Social	Friendship	Other	no	Negative or Not Test Result		no
Contact	Women	18	Friend-Social	Friendship	Other	no	Negative or Not Test Result		no
Contact	Women	59	Friend-Social	Friendship	Other	no	Negative or Not Test Result		no
Contact	Men	18	Friend-Social	Friendship	Other	no	Negative or Not Test Result		no
Contact	Men	18	Friend-Social	Friendship	Other	no	Negative or Not Test Result		no
Contact	Men	18	Friend-Social	Friendship	Other	no	Negative or Not Test Result		no
Contact	Men	18	Friend-Social	Friendship	Other	no	Negative or Not Test Result		no
Contact	Men	18	Friend-Social	Friendship	Other	no	Negative or Not Test Result		no
Contact	Men	18	Friend-Social	Friendship	Other	no	Negative or Not Test Result		no
Contact	Men	18	Friend-Social	Friendship	Other	no	Negative or Not Test Result		no
Contact	Men	18	Friend-Social	Friendship	Other	no	Negative or Not Test Result		no
Contact	Women	#¡VALOR!	Other	Friendship	Other	no	Negative or Not Test Result		no
Contact	Women	#¡VALOR!	Other	Friendship	Other	no	Negative or Not Test Result		no
Contact	Women	#¡VALOR!	Other	Friendship	Other	no	Negative or Not Test Result		no
Contact	Women	#¡VALOR!	Other	Friendship	Other	no	Negative or Not Test Result		no
Contact	Women	#¡VALOR!	Other	Friendship	Other	no	Negative or Not Test Result		no
Contact	Women	#¡VALOR!	Other	Friendship	Other	no	Negative or Not Test Result		no
Contact	Men	#¡VALOR!	Other	Friendship	Other	no	Negative or Not Test Result		no
Contact	Men	#¡VALOR!	Other	Friendship	Other	no	Negative or Not Test Result		no
Contact	Men	#¡VALOR!	Other	Friendship	Other	no	Negative or Not Test Result		no
Contact	Men	#¡VALOR!	Other	Friendship	Other	no	Negative or Not Test Result		no
Contact	Men	#¡VALOR!	Other	Friendship	Other	no	Negative or Not Test Result		no
Contact	Women	50	Household	Household	Family-Household	no	Negative or Not Test Result		no
Contact	Women	#¡VALOR!	Household	Household	Family-Household	no	Negative or Not Test Result		no
Contact	Women	#¡VALOR!	Household	Household	Family-Household	no	Negative or Not Test Result		no
Contact	Women	52	Household	Household	Family-Household	no	Negative or Not Test Result		no
Contact	Women	24	Household	Household	Family-Household	no	Negative or Not Test Result		no
Contact	Women	#¡VALOR!	Household	Household	Family-Household	no	Negative or Not Test Result		no
Contact	Women	14	Household	Household	Family-Household	no	Negative or Not Test Result		no
Contact	Women	#¡VALOR!	Household	Household	Family-Household	no	Negative or Not Test Result		no
Contact	Women	55	Household	Household	Family-Household	no	Negative or Not Test Result		no
Contact	Women	15	Household	Household	Family-Household	no	Negative or Not Test Result		no
Contact	Women	50	Household	Household	Family-Household	no	Negative or Not Test Result		no
Contact	Women	#¡VALOR!	Household	Household	Family-Household	no	Negative or Not Test Result		no
Contact	Women	52	Household	Household	Family-Household	no	Negative or Not Test Result		no
Contact	Women	60	Household	Household	Family-Household	no	Negative or Not Test Result		no
Contact	Women	#¡VALOR!	Household	Household	Family-Household	no	Negative or Not Test Result		no
Contact	Women	20	Household	Household	Family-Household	no	Negative or Not Test Result		no
Contact	Women	52	Household	Household	Family-Household	no	Negative or Not Test Result		no
Contact	Women	49	Household	Household	Family-Household	no	Negative or Not Test Result		no
Contact	Women	21	Household	Household	Family-Household	no	Negative or Not Test Result		no
Contact	Women	53	Household	Household	Family-Household	no	Negative or Not Test Result		no
Contact	Women	51	Household	Household	Family-Household	no	Negative or Not Test Result		no
Contact	Women	51	Household	Household	Family-Household	no	Negative or Not Test Result		no
Contact	Women	55	Household	Household	Family-Household	no	Negative or Not Test Result		no
Contact	Women	20	Household	Household	Family-Household	no	Negative or Not Test Result		no
Contact	Women	47	Household	Household	Family-Household	no	Negative or Not Test Result		no
Contact	Women	16	Household	Household	Family-Household	no	Negative or Not Test Result		no
Contact	Women	20	Household	Household	Family-Household	no	Negative or Not Test Result		no
Contact	Women	54	Household	Household	Family-Household	no	Negative or Not Test Result		no
Contact	Women	#¡VALOR!	Household	Household	Family-Household	no	Negative or Not Test Result		no
Contact	Women	55	Household	Household	Family-Household	no	Negative or Not Test Result		no
Contact	Women	48	Household	Household	Family-Household	no	Negative or Not Test Result		no
Contact	Women	23	Household	Household	Family-Household	no	Negative or Not Test Result		no
Contact	Women	53	Household	Household	Family-Household	no	Negative or Not Test Result		no
Contact	Women	#¡VALOR!	Household	Household	Family-Household	no	Negative or Not Test Result		no
Contact	Women	50	Household	Household	Family-Household	no	Negative or Not Test Result		no
Contact	Women	48	Household	Household	Family-Household	no	Negative or Not Test Result		no
Contact	Women	#¡VALOR!	Household	Household	Family-Household	no	Negative or Not Test Result		no
Contact	Women	54	Household	Household	Family-Household	no	Negative or Not Test Result		no
Contact	Women	55	Household	Household	Family-Household	no	Negative or Not Test Result		no
Contact	Women	#¡VALOR!	Household	Household	Family-Household	no	Negative or Not Test Result		no
Contact	Women	#¡VALOR!	Household	Household	Family-Household	no	Negative or Not Test Result		no
Contact	Women	56	Household	Household	Family-Household	no	Negative or Not Test Result		no
Contact	Women	#¡VALOR!	Household	Household	Family-Household	no	Negative or Not Test Result		no
Contact	Women	47	Household	Household	Family-Household	no	Negative or Not Test Result		no
Contact	Women	13	Household	Household	Family-Household	no	Negative or Not Test Result		no
Contact	Women	21	Household	Household	Family-Household	no	Negative or Not Test Result		no
Contact	Women	47	Household	Household	Family-Household	no	Negative or Not Test Result		no
Contact	Women	48	Household	Household	Family-Household	no	Negative or Not Test Result		no
Contact	Women	#¡VALOR!	Household	Household	Family-Household	no	Negative or Not Test Result		no
Contact	Women	#¡VALOR!	Household	Household	Family-Household	no	Negative or Not Test Result		no
Contact	Women	54	Household	Household	Family-Household	no	Negative or Not Test Result		no
Contact	Women	#¡VALOR!	Household	Household	Family-Household	no	Negative or Not Test Result		no
Contact	Women	#¡VALOR!	Household	Household	Family-Household	no	Negative or Not Test Result		no
Contact	Women	52	Household	Household	Family-Household	no	Negative or Not Test Result		no
Contact	Women	55	Household	Household	Family-Household	no	Negative or Not Test Result		no
Contact	Women	22	Household	Household	Family-Household	no	Negative or Not Test Result		no
Contact	Women	#¡VALOR!	Household	Household	Family-Household	no	Negative or Not Test Result		no
Contact	Women	45	Household	Household	Family-Household	no	Negative or Not Test Result		no
Contact	Women	23	Household	Household	Family-Household	no	Negative or Not Test Result		no
Contact	Women	51	Household	Household	Family-Household	no	Negative or Not Test Result		no
Contact	Women	57	Household	Household	Family-Household	no	Negative or Not Test Result		no
Contact	Women	50	Household	Household	Family-Household	no	Negative or Not Test Result		no
Contact	Women	#¡VALOR!	Household	Household	Family-Household	no	Negative or Not Test Result		no
Contact	Women	51	Household	Household	Family-Household	no	Negative or Not Test Result		no
Contact	Women	53	Household	Household	Family-Household	no	Negative or Not Test Result		no
Contact	Women	53	Household	Household	Family-Household	no	Negative or Not Test Result		no
Contact	Women	46	Household	Household	Family-Household	no	Negative or Not Test Result		no
Contact	Women	57	Household	Household	Family-Household	no	Negative or Not Test Result		no
Contact	Women	#¡VALOR!	Household	Household	Family-Household	no	Negative or Not Test Result		no
Contact	Women	#¡VALOR!	Household	Household	Family-Household	no	Negative or Not Test Result		no
Contact	Women	#¡VALOR!	Household	Household	Family-Household	no	Negative or Not Test Result		no
Contact	Women	55	Household	Household	Family-Household	no	Negative or Not Test Result		no
Contact	Women	47	Household	Household	Family-Household	no	Negative or Not Test Result		no
Contact	Women	#¡VALOR!	Household	Household	Family-Household	no	Negative or Not Test Result		no
Contact	Women	55	Household	Household	Family-Household	no	Negative or Not Test Result		no
Contact	Women	50	Household	Household	Family-Household	no	Negative or Not Test Result		no
Contact	Women	78	Household	Household	Family-Household	no	Negative or Not Test Result		no
Contact	Women	57	Household	Household	Family-Household	no	Negative or Not Test Result		no
Contact	Women	58	Household	Household	Family-Household	no	Negative or Not Test Result		no
Contact	Women	#¡VALOR!	Household	Household	Family-Household	no	Negative or Not Test Result		no
Contact	Women	50	Household	Household	Family-Household	no	Negative or Not Test Result		no
Contact	Women	14	Household	Household	Family-Household	no	Negative or Not Test Result		no
Contact	Women	53	Household	Household	Family-Household	no	Negative or Not Test Result		no
Contact	Women	15	Household	Household	Family-Household	no	Negative or Not Test Result		no
Contact	Women	51	Household	Household	Family-Household	no	Negative or Not Test Result		no
Contact	Women	53	Household	Household	Family-Household	no	Negative or Not Test Result		no
Contact	Women	47	Household	Household	Family-Household	no	Negative or Not Test Result		no
Contact	Women	56	Household	Household	Family-Household	no	Negative or Not Test Result		no
Contact	Women	57	Household	Household	Family-Household	no	Negative or Not Test Result		no
Contact	Women	#¡VALOR!	Household	Household	Family-Household	no	Negative or Not Test Result		no
Contact	Women	46	Household	Household	Family-Household	no	Negative or Not Test Result		no
Contact	Women	48	Household	Household	Family-Household	no	Negative or Not Test Result		no
Contact	Women	#¡VALOR!	Household	Household	Family-Household	no	Negative or Not Test Result		no
Contact	Women	53	Household	Household	Family-Household	no	Negative or Not Test Result		no
Contact	Women	26	Household	Household	Family-Household	no	Negative or Not Test Result		no
Contact	Women	#¡VALOR!	Household	Household	Family-Household	no	Negative or Not Test Result		no
Contact	Women	51	Household	Household	Family-Household	no	Negative or Not Test Result		no
Contact	Women	20	Household	Household	Family-Household	no	Negative or Not Test Result		no
Contact	Women	53	Household	Household	Family-Household	no	Negative or Not Test Result		no
Contact	Women	22	Household	Household	Family-Household	no	Negative or Not Test Result		no
Contact	Women	50	Household	Household	Family-Household	no	Negative or Not Test Result		no
Contact	Women	51	Household	Household	Family-Household	no	Negative or Not Test Result		no
Contact	Women	51	Household	Household	Family-Household	no	Negative or Not Test Result		no
Contact	Women	#¡VALOR!	Household	Household	Family-Household	no	Negative or Not Test Result		no
Contact	Women	#¡VALOR!	Household	Household	Family-Household	no	Negative or Not Test Result		no
Contact	Women	51	Household	Household	Family-Household	no	Negative or Not Test Result		no
Contact	Women	20	Household	Household	Family-Household	no	Negative or Not Test Result		no
Contact	Women	16	Household	Household	Family-Household	no	Negative or Not Test Result		no
Contact	Women	49	Household	Household	Family-Household	no	Negative or Not Test Result		no
Contact	Women	54	Household	Household	Family-Household	no	Negative or Not Test Result		no
Contact	Women	#¡VALOR!	Household	Household	Family-Household	no	Negative or Not Test Result		no
Contact	Women	50	Household	Household	Family-Household	no	Negative or Not Test Result		no
Contact	Women	50	Household	Household	Family-Household	no	Negative or Not Test Result		no
Contact	Women	#¡VALOR!	Household	Household	Family-Household	no	Negative or Not Test Result		no
Contact	Women	16	Household	Household	Family-Household	no	Negative or Not Test Result		no
Contact	Women	16	Household	Household	Family-Household	no	Negative or Not Test Result		no
Contact	Women	46	Household	Household	Family-Household	no	Negative or Not Test Result		no
Contact	Women	#¡VALOR!	Household	Household	Family-Household	no	Negative or Not Test Result		no
Contact	Women	56	Household	Household	Family-Household	no	Negative or Not Test Result		no
Contact	Women	#¡VALOR!	Household	Household	Family-Household	no	Negative or Not Test Result		no
Contact	Women	#¡VALOR!	Household	Household	Family-Household	no	Negative or Not Test Result		no
Contact	Women	#¡VALOR!	Household	Household	Family-Household	no	Negative or Not Test Result		no
Contact	Women	16	Household	Household	Family-Household	no	Negative or Not Test Result		no
Contact	Women	49	Household	Household	Family-Household	no	Negative or Not Test Result		no
Contact	Women	52	Household	Household	Family-Household	no	Negative or Not Test Result		no
Contact	Women	20	Household	Household	Family-Household	no	Negative or Not Test Result		no
Contact	Women	52	Household	Household	Family-Household	no	Negative or Not Test Result		no
Contact	Women	#¡VALOR!	Household	Household	Family-Household	no	Negative or Not Test Result		no
Contact	Women	51	Household	Household	Family-Household	no	Negative or Not Test Result		no
Contact	Women	#¡VALOR!	Household	Household	Family-Household	no	Negative or Not Test Result		no
Contact	Women	24	Household	Household	Family-Household	no	Negative or Not Test Result		no
Contact	Women	57	Household	Household	Family-Household	no	Negative or Not Test Result		no
Contact	Women	16	Household	Household	Family-Household	no	Negative or Not Test Result		no
Contact	Women	43	Household	Household	Family-Household	no	Negative or Not Test Result		no
Contact	Women	#¡VALOR!	Household	Household	Family-Household	no	Negative or Not Test Result		no
Contact	Women	56	Household	Household	Family-Household	no	Negative or Not Test Result		no
Contact	Women	53	Household	Household	Family-Household	no	Negative or Not Test Result		no
Contact	Women	49	Household	Household	Family-Household	no	Negative or Not Test Result		no
Contact	Women	#¡VALOR!	Household	Household	Family-Household	no	Negative or Not Test Result		no
Contact	Women	52	Household	Household	Family-Household	no	Negative or Not Test Result		no
Contact	Women	#¡VALOR!	Household	Household	Family-Household	no	Negative or Not Test Result		no
Contact	Women	#¡VALOR!	Household	Household	Family-Household	no	Negative or Not Test Result		no
Contact	Women	#¡VALOR!	Household	Household	Family-Household	no	Negative or Not Test Result		no
Contact	Women	#¡VALOR!	Household	Household	Family-Household	no	Negative or Not Test Result		no
Contact	Women	49	Household	Household	Family-Household	no	Negative or Not Test Result		no
Contact	Women	50	Household	Household	Family-Household	no	Negative or Not Test Result		no
Contact	Women	51	Household	Household	Family-Household	no	Negative or Not Test Result		no
Contact	Women	47	Household	Household	Family-Household	no	Negative or Not Test Result		no
Contact	Women	50	Household	Household	Family-Household	no	Negative or Not Test Result		no
Contact	Women	55	Household	Household	Family-Household	no	Negative or Not Test Result		no
Contact	Women	18	Household	Household	Family-Household	no	Negative or Not Test Result		no
Contact	Women	51	Household	Household	Family-Household	no	Negative or Not Test Result		no
Contact	Women	45	Household	Household	Family-Household	no	Negative or Not Test Result		no
Contact	Women	50	Household	Household	Family-Household	no	Negative or Not Test Result		no
Contact	Women	48	Household	Household	Family-Household	no	Negative or Not Test Result		no
Contact	Women	15	Household	Household	Family-Household	no	Negative or Not Test Result		no
Contact	Women	50	Household	Household	Family-Household	no	Negative or Not Test Result		no
Contact	Women	53	Household	Household	Family-Household	no	Negative or Not Test Result		no
Contact	Women	54	Household	Household	Family-Household	no	Negative or Not Test Result		no
Contact	Women	#¡VALOR!	Household	Household	Family-Household	no	Negative or Not Test Result		no
Contact	Women	#¡VALOR!	Household	Household	Family-Household	no	Negative or Not Test Result		no
Contact	Women	52	Household	Household	Family-Household	no	Negative or Not Test Result		no
Contact	Women	#¡VALOR!	Household	Household	Family-Household	no	Negative or Not Test Result		no
Contact	Women	#¡VALOR!	Household	Household	Family-Household	no	Negative or Not Test Result		no
Contact	Women	36	Household	Household	Family-Household	no	Negative or Not Test Result		no
Contact	Women	15	Household	Household	Family-Household	no	Negative or Not Test Result		no
Contact	Women	52	Household	Household	Family-Household	no	Negative or Not Test Result		no
Contact	Women	57	Household	Household	Family-Household	no	Negative or Not Test Result		no
Contact	Women	51	Household	Household	Family-Household	no	Negative or Not Test Result		no
Contact	Women	16	Household	Household	Family-Household	no	Negative or Not Test Result		no
Contact	Women	50	Household	Household	Family-Household	no	Negative or Not Test Result		no
Contact	Women	21	Household	Household	Family-Household	no	Negative or Not Test Result		no
Contact	Women	51	Household	Household	Family-Household	no	Negative or Not Test Result		no
Contact	Women	18	Household	Household	Family-Household	no	Negative or Not Test Result		no
Contact	Women	15	Household	Household	Family-Household	no	Negative or Not Test Result		no
Contact	Women	50	Household	Household	Family-Household	no	Negative or Not Test Result		no
Contact	Women	#¡VALOR!	Household	Household	Family-Household	no	Negative or Not Test Result		no
Contact	Women	51	Household	Household	Family-Household	no	Negative or Not Test Result		no
Contact	Women	53	Household	Household	Family-Household	no	Negative or Not Test Result		no
Contact	Women	48	Household	Household	Family-Household	no	Negative or Not Test Result		no
Contact	Women	49	Household	Household	Family-Household	no	Negative or Not Test Result		no
Contact	Women	#¡VALOR!	Household	Household	Family-Household	no	Negative or Not Test Result		no
Contact	Women	53	Household	Household	Family-Household	no	Negative or Not Test Result		no
Contact	Women	52	Household	Household	Family-Household	no	Negative or Not Test Result		no
Contact	Women	14	Household	Household	Family-Household	no	Negative or Not Test Result		no
Contact	Women	46	Household	Household	Family-Household	no	Negative or Not Test Result		no
Contact	Women	50	Household	Household	Family-Household	no	Negative or Not Test Result		no
Contact	Women	49	Household	Household	Family-Household	no	Negative or Not Test Result		no
Contact	Women	#¡VALOR!	Household	Household	Family-Household	no	Negative or Not Test Result		no
Contact	Women	16	Household	Household	Family-Household	no	Negative or Not Test Result		no
Contact	Women	16	Household	Household	Family-Household	no	Negative or Not Test Result		no
Contact	Women	57	Household	Household	Family-Household	no	Negative or Not Test Result		no
Contact	Women	#¡VALOR!	Household	Household	Family-Household	no	Negative or Not Test Result		no
Contact	Women	50	Household	Household	Family-Household	no	Negative or Not Test Result		no
Contact	Women	23	Household	Household	Family-Household	no	Negative or Not Test Result		no
Contact	Women	50	Household	Household	Family-Household	no	Negative or Not Test Result		no
Contact	Women	51	Household	Household	Family-Household	no	Negative or Not Test Result		no
Contact of another case	Women	#¡VALOR!	Household	Household	Family-Household	no	Negative or Not Test Result		no
Contact	Men	#¡VALOR!	Household	Household	Family-Household	no	Negative or Not Test Result		no
Contact	Men	16	Household	Household	Family-Household	no	Negative or Not Test Result		no
Contact	Men	57	Household	Household	Family-Household	no	Negative or Not Test Result		no
Contact	Men	56	Household	Household	Family-Household	no	Negative or Not Test Result		no
Contact	Men	48	Household	Household	Family-Household	no	Negative or Not Test Result		no
Contact	Men	16	Household	Household	Family-Household	no	Negative or Not Test Result		no
Contact	Men	58	Household	Household	Family-Household	no	Negative or Not Test Result		no
Contact	Men	51	Household	Household	Family-Household	no	Negative or Not Test Result		no
Contact	Men	56	Household	Household	Family-Household	no	Negative or Not Test Result		no
Contact	Men	#¡VALOR!	Household	Household	Family-Household	no	Negative or Not Test Result		no
Contact	Men	20	Household	Household	Family-Household	no	Negative or Not Test Result		no
Contact	Men	#¡VALOR!	Household	Household	Family-Household	no	Negative or Not Test Result		no
Contact	Men	52	Household	Household	Family-Household	no	Negative or Not Test Result		no
Contact	Men	16	Household	Household	Family-Household	no	Negative or Not Test Result		no
Contact	Men	49	Household	Household	Family-Household	no	Negative or Not Test Result		no
Contact	Men	16	Household	Household	Family-Household	no	Negative or Not Test Result		no
Contact	Men	#¡VALOR!	Household	Household	Family-Household	no	Negative or Not Test Result		no
Contact	Men	14	Household	Household	Family-Household	no	Negative or Not Test Result		no
Contact	Men	52	Household	Household	Family-Household	no	Negative or Not Test Result		no
Contact	Men	10	Household	Household	Family-Household	no	Negative or Not Test Result		no
Contact	Men	56	Household	Household	Family-Household	no	Negative or Not Test Result		no
Contact	Men	48	Household	Household	Family-Household	no	Negative or Not Test Result		no
Contact	Men	47	Household	Household	Family-Household	no	Negative or Not Test Result		no
Contact	Men	51	Household	Household	Family-Household	no	Negative or Not Test Result		no
Contact	Men	6	Household	Household	Family-Household	no	Negative or Not Test Result		no
Contact	Men	16	Household	Household	Family-Household	no	Negative or Not Test Result		no
Contact	Men	53	Household	Household	Family-Household	no	Negative or Not Test Result		no
Contact	Men	14	Household	Household	Family-Household	no	Negative or Not Test Result		no
Contact	Men	#¡VALOR!	Household	Household	Family-Household	no	Negative or Not Test Result		no
Contact	Men	#¡VALOR!	Household	Household	Family-Household	no	Negative or Not Test Result		no
Contact	Men	49	Household	Household	Family-Household	no	Negative or Not Test Result		no
Contact	Men	59	Household	Household	Family-Household	no	Negative or Not Test Result		no
Contact	Men	56	Household	Household	Family-Household	no	Negative or Not Test Result		no
Contact	Men	46	Household	Household	Family-Household	no	Negative or Not Test Result		no
Contact	Men	#¡VALOR!	Household	Household	Family-Household	no	Negative or Not Test Result		no
Contact	Men	#¡VALOR!	Household	Household	Family-Household	no	Negative or Not Test Result		no
Contact	Men	21	Household	Household	Family-Household	no	Negative or Not Test Result		no
Contact	Men	#¡VALOR!	Household	Household	Family-Household	no	Negative or Not Test Result		no
Contact	Men	57	Household	Household	Family-Household	no	Negative or Not Test Result		no
Contact	Men	#¡VALOR!	Household	Household	Family-Household	no	Negative or Not Test Result		no
Contact	Men	15	Household	Household	Family-Household	no	Negative or Not Test Result		no
Contact	Men	#¡VALOR!	Household	Household	Family-Household	no	Negative or Not Test Result		no
Contact	Men	51	Household	Household	Family-Household	no	Negative or Not Test Result		no
Contact	Men	55	Household	Household	Family-Household	no	Negative or Not Test Result		no
Contact	Men	#¡VALOR!	Household	Household	Family-Household	no	Negative or Not Test Result		no
Contact	Men	#¡VALOR!	Household	Household	Family-Household	no	Negative or Not Test Result		no
Contact	Men	58	Household	Household	Family-Household	no	Negative or Not Test Result		no
Contact	Men	#¡VALOR!	Household	Household	Family-Household	no	Negative or Not Test Result		no
Contact	Men	58	Household	Household	Family-Household	no	Negative or Not Test Result		no
Contact	Men	#¡VALOR!	Household	Household	Family-Household	no	Negative or Not Test Result		no
Contact	Men	55	Household	Household	Family-Household	no	Negative or Not Test Result		no
Contact	Men	54	Household	Household	Family-Household	no	Negative or Not Test Result		no
Contact	Men	56	Household	Household	Family-Household	no	Negative or Not Test Result		no
Contact	Men	11	Household	Household	Family-Household	no	Negative or Not Test Result		no
Contact	Men	25	Household	Household	Family-Household	no	Negative or Not Test Result		no
Contact	Men	48	Household	Household	Family-Household	no	Negative or Not Test Result		no
Contact	Men	59	Household	Household	Family-Household	no	Negative or Not Test Result		no
Contact	Men	#¡VALOR!	Household	Household	Family-Household	no	Negative or Not Test Result		no
Contact	Men	58	Household	Household	Family-Household	no	Negative or Not Test Result		no
Contact	Men	53	Household	Household	Family-Household	no	Negative or Not Test Result		no
Contact	Men	54	Household	Household	Family-Household	no	Negative or Not Test Result		no
Contact	Men	#¡VALOR!	Household	Household	Family-Household	no	Negative or Not Test Result		no
Contact	Men	48	Household	Household	Family-Household	no	Negative or Not Test Result		no
Contact	Men	55	Household	Household	Family-Household	no	Negative or Not Test Result		no
Contact	Men	#¡VALOR!	Household	Household	Family-Household	no	Negative or Not Test Result		no
Contact	Men	56	Household	Household	Family-Household	no	Negative or Not Test Result		no
Contact	Men	57	Household	Household	Family-Household	no	Negative or Not Test Result		no
Contact	Men	13	Household	Household	Family-Household	no	Negative or Not Test Result		no
Contact	Men	58	Household	Household	Family-Household	no	Negative or Not Test Result		no
Contact	Men	56	Household	Household	Family-Household	no	Negative or Not Test Result		no
Contact	Men	51	Household	Household	Family-Household	no	Negative or Not Test Result		no
Contact	Men	59	Household	Household	Family-Household	no	Negative or Not Test Result		no
Contact	Men	53	Household	Household	Family-Household	no	Negative or Not Test Result		no
Contact	Men	#¡VALOR!	Household	Household	Family-Household	no	Negative or Not Test Result		no
Contact	Men	49	Household	Household	Family-Household	no	Negative or Not Test Result		no
Contact	Men	58	Household	Household	Family-Household	no	Negative or Not Test Result		no
Contact	Men	58	Household	Household	Family-Household	no	Negative or Not Test Result		no
Contact	Men	57	Household	Household	Family-Household	no	Negative or Not Test Result		no
Contact	Men	53	Household	Household	Family-Household	no	Negative or Not Test Result		no
Contact	Men	50	Household	Household	Family-Household	no	Negative or Not Test Result		no
Contact	Men	12	Household	Household	Family-Household	no	Negative or Not Test Result		no
Contact	Men	22	Household	Household	Family-Household	no	Negative or Not Test Result		no
Contact	Men	23	Household	Household	Family-Household	no	Negative or Not Test Result		no
Contact	Men	13	Household	Household	Family-Household	no	Negative or Not Test Result		no
Contact	Men	27	Household	Household	Family-Household	no	Negative or Not Test Result		no
Contact	Men	62	Household	Household	Family-Household	no	Negative or Not Test Result		no
Contact	Men	57	Household	Household	Family-Household	no	Negative or Not Test Result		no
Contact	Men	50	Household	Household	Family-Household	no	Negative or Not Test Result		no
Contact	Men	53	Household	Household	Family-Household	no	Negative or Not Test Result		no
Contact	Men	#¡VALOR!	Household	Household	Family-Household	no	Negative or Not Test Result		no
Contact	Men	#¡VALOR!	Household	Household	Family-Household	no	Negative or Not Test Result		no
Contact	Men	54	Household	Household	Family-Household	no	Negative or Not Test Result		no
Contact	Men	51	Household	Household	Family-Household	no	Negative or Not Test Result		no
Contact	Men	20	Household	Household	Family-Household	no	Negative or Not Test Result		no
Contact	Men	#¡VALOR!	Household	Household	Family-Household	no	Negative or Not Test Result		no
Contact	Men	52	Household	Household	Family-Household	no	Negative or Not Test Result		no
Contact	Men	57	Household	Household	Family-Household	no	Negative or Not Test Result		no
Contact	Men	#¡VALOR!	Household	Household	Family-Household	no	Negative or Not Test Result		no
Contact	Men	54	Household	Household	Family-Household	no	Negative or Not Test Result		no
Contact	Men	53	Household	Household	Family-Household	no	Negative or Not Test Result		no
Contact	Men	#¡VALOR!	Household	Household	Family-Household	no	Negative or Not Test Result		no
Contact	Men	50	Household	Household	Family-Household	no	Negative or Not Test Result		no
Contact	Men	55	Household	Household	Family-Household	no	Negative or Not Test Result		no
Contact	Men	62	Household	Household	Family-Household	no	Negative or Not Test Result		no
Contact	Men	#¡VALOR!	Household	Household	Family-Household	no	Negative or Not Test Result		no
Contact	Men	#¡VALOR!	Household	Household	Family-Household	no	Negative or Not Test Result		no
Contact	Men	#¡VALOR!	Household	Household	Family-Household	no	Negative or Not Test Result		no
Contact	Men	45	Household	Household	Family-Household	no	Negative or Not Test Result		no
Contact	Men	23	Household	Household	Family-Household	no	Negative or Not Test Result		no
Contact	Men	#¡VALOR!	Household	Household	Family-Household	no	Negative or Not Test Result		no
Contact	Men	#¡VALOR!	Household	Household	Family-Household	no	Negative or Not Test Result		no
Contact	Men	#¡VALOR!	Household	Household	Family-Household	no	Negative or Not Test Result		no
Contact	Men	56	Household	Household	Family-Household	no	Negative or Not Test Result		no
Contact	Men	#¡VALOR!	Household	Household	Family-Household	no	Negative or Not Test Result		no
Contact	Men	48	Household	Household	Family-Household	no	Negative or Not Test Result		no
Contact	Men	13	Household	Household	Family-Household	no	Negative or Not Test Result		no
Contact	Men	#¡VALOR!	Household	Household	Family-Household	no	Negative or Not Test Result		no
Contact	Men	14	Household	Household	Family-Household	no	Negative or Not Test Result		no
Contact	Men	51	Household	Household	Family-Household	no	Negative or Not Test Result		no
Contact	Men	#¡VALOR!	Household	Household	Family-Household	no	Negative or Not Test Result		no
Contact	Men	52	Household	Household	Family-Household	no	Negative or Not Test Result		no
Contact	Men	#¡VALOR!	Household	Household	Family-Household	no	Negative or Not Test Result		no
Contact	Men	#¡VALOR!	Household	Household	Family-Household	no	Negative or Not Test Result		no
Contact	Men	56	Household	Household	Family-Household	no	Negative or Not Test Result		no
Contact	Men	47	Household	Household	Family-Household	no	Negative or Not Test Result		no
Contact	Men	49	Household	Household	Family-Household	no	Negative or Not Test Result		no
Contact	Men	56	Household	Household	Family-Household	no	Negative or Not Test Result		no
Contact	Men	50	Household	Household	Family-Household	no	Negative or Not Test Result		no
Contact	Men	55	Household	Household	Family-Household	no	Negative or Not Test Result		no
Contact	Men	#¡VALOR!	Household	Household	Family-Household	no	Negative or Not Test Result		no
Contact	Men	53	Household	Household	Family-Household	no	Negative or Not Test Result		no
Contact	Men	#¡VALOR!	Household	Household	Family-Household	no	Negative or Not Test Result		no
Contact	Men	39	Household	Household	Family-Household	no	Negative or Not Test Result		no
Contact	Men	16	Household	Household	Family-Household	no	Negative or Not Test Result		no
Contact	Men	17	Household	Household	Family-Household	no	Negative or Not Test Result		no
Contact	Men	#¡VALOR!	Household	Household	Family-Household	no	Negative or Not Test Result		no
Contact	Men	50	Household	Household	Family-Household	no	Negative or Not Test Result		no
Contact	Men	#¡VALOR!	Household	Household	Family-Household	no	Negative or Not Test Result		no
Contact	Men	52	Household	Household	Family-Household	no	Negative or Not Test Result		no
Contact	Men	#¡VALOR!	Household	Household	Family-Household	no	Negative or Not Test Result		no
Contact	Men	12	Household	Household	Family-Household	no	Negative or Not Test Result		no
Contact	Men	56	Household	Household	Family-Household	no	Negative or Not Test Result		no
Contact	Men	47	Household	Household	Family-Household	no	Negative or Not Test Result		no
Contact	Men	55	Household	Household	Family-Household	no	Negative or Not Test Result		no
Contact	Men	20	Household	Household	Family-Household	no	Negative or Not Test Result		no
Contact	Men	51	Household	Household	Family-Household	no	Negative or Not Test Result		no
Contact	Men	14	Household	Household	Family-Household	no	Negative or Not Test Result		no
Contact	Men	60	Household	Household	Family-Household	no	Negative or Not Test Result		no
Contact	Men	52	Household	Household	Family-Household	no	Negative or Not Test Result		no
Contact	Men	53	Household	Household	Family-Household	no	Negative or Not Test Result		no
Contact	Men	#¡VALOR!	Household	Household	Family-Household	no	Negative or Not Test Result		no
Contact	Men	#¡VALOR!	Household	Household	Family-Household	no	Negative or Not Test Result		no
Contact	Men	54	Household	Household	Family-Household	no	Negative or Not Test Result		no
Contact of another case	Men	#¡VALOR!	Household	Household	Family-Household	no	Negative or Not Test Result		no
Contact of another case	Men	#¡VALOR!	Household	Household	Family-Household	no	Negative or Not Test Result		no
Contact of another case	Men	#¡VALOR!	Household	Household	Family-Household	no	Negative or Not Test Result		no
Contact	Women	28	Household	Household	Family-Household	no	Negative or Not Test Result		no
Contact	Men	55	Household	Household	Family-Household	no	Negative or Not Test Result		no
Contact	Women	18	Friend-Social	Other	Unknow	no	Negative or Not Test Result		no
Contact	Women	18	Friend-Social	Other	Unknow	no	Negative or Not Test Result		no
Contact	Women	18	Friend-Social	Other	Unknow	no	Negative or Not Test Result		no
Contact	Women	18	Friend-Social	Other	Unknow	no	Negative or Not Test Result		no
Contact	Women	18	Friend-Social	Other	Unknow	no	Negative or Not Test Result		no
Contact	Women	18	Friend-Social	Other	Unknow	no	Negative or Not Test Result		no
Contact	Women	18	Friend-Social	Other	Unknow	no	Negative or Not Test Result		no
Contact	Women	18	Friend-Social	Other	Unknow	no	Negative or Not Test Result		no
Contact	Women	18	Friend-Social	Other	Unknow	no	Negative or Not Test Result		no
Contact	Women	18	Friend-Social	Other	Unknow	no	Negative or Not Test Result		no
Contact	Women	18	Friend-Social	Other	Unknow	no	Negative or Not Test Result		no
Contact	Women	19	Friend-Social	Other	Unknow	no	Negative or Not Test Result		no
Contact	Women	18	Friend-Social	Other	Unknow	no	Negative or Not Test Result		no
Contact	Women	18	Friend-Social	Other	Unknow	no	Negative or Not Test Result		no
Contact	Women	18	Friend-Social	Other	Unknow	no	Negative or Not Test Result		no
Contact	Women	18	Friend-Social	Other	Unknow	no	Negative or Not Test Result		no
Contact	Women	18	Friend-Social	Other	Unknow	no	Negative or Not Test Result		no
Contact	Women	18	Friend-Social	Other	Unknow	no	Negative or Not Test Result		no
Contact	Women	18	Friend-Social	Other	Unknow	no	Negative or Not Test Result		no
Contact	Women	18	Friend-Social	Other	Unknow	no	Negative or Not Test Result		no
Contact	Women	18	Friend-Social	Other	Unknow	no	Negative or Not Test Result		no
Contact	Women	18	Friend-Social	Other	Unknow	no	Negative or Not Test Result		no
Contact	Women	18	Friend-Social	Other	Unknow	no	Negative or Not Test Result		no
Contact	Women	18	Friend-Social	Other	Unknow	no	Negative or Not Test Result		no
Contact	Women	18	Friend-Social	Other	Unknow	no	Negative or Not Test Result		no
Contact	Women	18	Friend-Social	Other	Unknow	no	Negative or Not Test Result		no
Contact	Women	19	Friend-Social	Other	Unknow	no	Negative or Not Test Result		no
Contact	Women	19	Friend-Social	Other	Unknow	no	Negative or Not Test Result		no
Contact	Women	18	Friend-Social	Other	Unknow	no	Negative or Not Test Result		no
Contact	Women	18	Friend-Social	Other	Unknow	no	Negative or Not Test Result		no
Contact	Women	18	Friend-Social	Other	Unknow	no	Negative or Not Test Result		no
Contact	Women	18	Friend-Social	Other	Unknow	no	Negative or Not Test Result		no
Contact	Women	18	Friend-Social	Other	Unknow	no	Negative or Not Test Result		no
Contact	Women	18	Friend-Social	Other	Unknow	no	Negative or Not Test Result		no
Contact	Women	18	Friend-Social	Other	Unknow	no	Negative or Not Test Result		no
Contact	Women	18	Friend-Social	Other	Unknow	no	Negative or Not Test Result		no
Contact	Women	18	Friend-Social	Other	Unknow	no	Negative or Not Test Result		no
Contact	Women	18	Friend-Social	Other	Unknow	no	Negative or Not Test Result		no
Contact	Women	18	Friend-Social	Other	Unknow	no	Negative or Not Test Result		no
Contact	Women	18	Friend-Social	Other	Unknow	no	Negative or Not Test Result		no
Contact	Women	18	Friend-Social	Other	Unknow	no	Negative or Not Test Result		no
Contact	Women	18	Friend-Social	Other	Unknow	no	Negative or Not Test Result		no
Contact	Women	18	Friend-Social	Other	Unknow	no	Negative or Not Test Result		no
Contact	Women	18	Friend-Social	Other	Unknow	no	Negative or Not Test Result		no
Contact	Women	18	Friend-Social	Other	Unknow	no	Negative or Not Test Result		no
Contact	Women	18	Friend-Social	Other	Unknow	no	Negative or Not Test Result		no
Contact	Women	18	Friend-Social	Other	Unknow	no	Negative or Not Test Result		no
Contact	Women	18	Friend-Social	Other	Unknow	no	Negative or Not Test Result		no
Contact	Women	18	Friend-Social	Other	Unknow	no	Negative or Not Test Result		no
Contact	Women	#¡VALOR!	Friend-Social	Other	Unknow	no	Negative or Not Test Result		no
Contact	Women	18	Friend-Social	Other	Unknow	no	Negative or Not Test Result		no
Contact	Women	18	Friend-Social	Other	Unknow	no	Negative or Not Test Result		no
Contact	Women	18	Friend-Social	Other	Unknow	no	Negative or Not Test Result		no
Contact	Women	18	Friend-Social	Other	Unknow	no	Negative or Not Test Result		no
Contact	Women	18	Friend-Social	Other	Unknow	no	Negative or Not Test Result		no
Contact	Women	17	Friend-Social	Other	Unknow	no	Negative or Not Test Result		no
Contact	Women	19	Friend-Social	Other	Unknow	no	Negative or Not Test Result		no
Contact	Women	18	Friend-Social	Other	Unknow	no	Negative or Not Test Result		no
Contact	Women	18	Friend-Social	Other	Unknow	no	Negative or Not Test Result		no
Contact	Women	18	Friend-Social	Other	Unknow	no	Negative or Not Test Result		no
Contact	Women	18	Friend-Social	Other	Unknow	no	Negative or Not Test Result		no
Contact	Women	18	Friend-Social	Other	Unknow	no	Negative or Not Test Result		no
Contact	Women	18	Friend-Social	Other	Unknow	no	Negative or Not Test Result		no
Contact	Men	18	Friend-Social	Other	Unknow	no	Negative or Not Test Result		no
Contact	Men	18	Friend-Social	Other	Unknow	no	Negative or Not Test Result		no
Contact	Men	18	Friend-Social	Other	Unknow	no	Negative or Not Test Result		no
Contact	Men	18	Friend-Social	Other	Unknow	no	Negative or Not Test Result		no
Contact	Men	18	Friend-Social	Other	Unknow	no	Negative or Not Test Result		no
Contact	Men	18	Friend-Social	Other	Unknow	no	Negative or Not Test Result		no
Contact	Men	18	Friend-Social	Other	Unknow	no	Negative or Not Test Result		no
Contact	Men	18	Friend-Social	Other	Unknow	no	Negative or Not Test Result		no
Contact	Men	18	Friend-Social	Other	Unknow	no	Negative or Not Test Result		no
Contact	Men	18	Friend-Social	Other	Unknow	no	Negative or Not Test Result		no
Contact	Men	18	Friend-Social	Other	Unknow	no	Negative or Not Test Result		no
Contact	Men	18	Friend-Social	Other	Unknow	no	Negative or Not Test Result		no
Contact	Men	19	Friend-Social	Other	Unknow	no	Negative or Not Test Result		no
Contact	Men	19	Friend-Social	Other	Unknow	no	Negative or Not Test Result		no
Contact	Men	18	Friend-Social	Other	Unknow	no	Negative or Not Test Result		no
Contact	Men	18	Friend-Social	Other	Unknow	no	Negative or Not Test Result		no
Contact	Men	18	Friend-Social	Other	Unknow	no	Negative or Not Test Result		no
Contact	Men	18	Friend-Social	Other	Unknow	no	Negative or Not Test Result		no
Contact	Men	18	Friend-Social	Other	Unknow	no	Negative or Not Test Result		no
Contact	Men	18	Friend-Social	Other	Unknow	no	Negative or Not Test Result		no
Contact	Men	18	Friend-Social	Other	Unknow	no	Negative or Not Test Result		no
Contact	Men	18	Friend-Social	Other	Unknow	no	Negative or Not Test Result		no
Contact	Men	18	Friend-Social	Other	Unknow	no	Negative or Not Test Result		no
Contact	Men	18	Friend-Social	Other	Unknow	no	Negative or Not Test Result		no
Contact	Men	18	Friend-Social	Other	Unknow	no	Negative or Not Test Result		no
Contact	Men	18	Friend-Social	Other	Unknow	no	Negative or Not Test Result		no
Contact	Men	18	Friend-Social	Other	Unknow	no	Negative or Not Test Result		no
Contact	Men	18	Friend-Social	Other	Unknow	no	Negative or Not Test Result		no
Contact	Men	18	Friend-Social	Other	Unknow	no	Negative or Not Test Result		no
Contact	Men	18	Friend-Social	Other	Unknow	no	Negative or Not Test Result		no
Contact	Men	18	Friend-Social	Other	Unknow	no	Negative or Not Test Result		no
Contact	Men	19	Friend-Social	Other	Unknow	no	Negative or Not Test Result		no
Contact	Men	18	Friend-Social	Other	Unknow	no	Negative or Not Test Result		no
Contact	Men	18	Friend-Social	Other	Unknow	no	Negative or Not Test Result		no
Contact	Men	17	Friend-Social	Other	Unknow	no	Negative or Not Test Result		no
Contact	Men	17	Friend-Social	Other	Unknow	no	Negative or Not Test Result		no
Contact	Men	18	Friend-Social	Other	Unknow	no	Negative or Not Test Result		no
Contact	Men	18	Friend-Social	Other	Unknow	no	Negative or Not Test Result		no
Contact	Men	18	Friend-Social	Other	Unknow	no	Negative or Not Test Result		no
Contact	Men	19	Friend-Social	Other	Unknow	no	Negative or Not Test Result		no
Contact	Men	18	Friend-Social	Other	Unknow	no	Negative or Not Test Result		no
Contact	Men	18	Friend-Social	Other	Unknow	no	Negative or Not Test Result		no
Contact	Men	18	Friend-Social	Other	Unknow	no	Negative or Not Test Result		no
Contact	Men	18	Friend-Social	Other	Unknow	no	Negative or Not Test Result		no
Contact	Men	18	Friend-Social	Other	Unknow	no	Negative or Not Test Result		no
Contact	Men	18	Friend-Social	Other	Unknow	no	Negative or Not Test Result		no
Contact	Men	18	Friend-Social	Other	Unknow	no	Negative or Not Test Result		no
Contact	Men	18	Friend-Social	Other	Unknow	no	Negative or Not Test Result		no
Contact	Men	18	Friend-Social	Other	Unknow	no	Negative or Not Test Result		no
Contact	Men	18	Friend-Social	Other	Unknow	no	Negative or Not Test Result		no
Contact	Men	#¡VALOR!	Friend-Social	Other	Unknow	no	Negative or Not Test Result		no
Contact	Women	17	Other	Other	Unknow	no	Negative or Not Test Result		no
Contact	Women	#¡VALOR!	Other	Other	Unknow	no	Negative or Not Test Result		no
Contact	Women	#¡VALOR!	Other	Other	Unknow	no	Negative or Not Test Result		no
Contact	Women	#¡VALOR!	Other	Other	Unknow	no	Negative or Not Test Result		no
Contact	Women	#¡VALOR!	Other	Other	Unknow	no	Negative or Not Test Result		no
Contact	Women	#¡VALOR!	Other	Other	Unknow	no	Negative or Not Test Result		no
Contact	Women	#¡VALOR!	Other	Other	Unknow	no	Negative or Not Test Result		no
Contact	Women	#¡VALOR!	Other	Other	Unknow	no	Negative or Not Test Result		no
Contact	Women	#¡VALOR!	Other	Other	Unknow	no	Negative or Not Test Result		no
Contact	Women	#¡VALOR!	Other	Other	Unknow	no	Negative or Not Test Result		no
Contact	Women	#¡VALOR!	Other	Other	Unknow	no	Negative or Not Test Result		no
Contact	Women	#¡VALOR!	Other	Other	Unknow	no	Negative or Not Test Result		no
Contact	Women	#¡VALOR!	Other	Other	Unknow	no	Negative or Not Test Result		no
Contact	Women	#¡VALOR!	Other	Other	Unknow	no	Negative or Not Test Result		no
Contact	Women	#¡VALOR!	Other	Other	Unknow	no	Negative or Not Test Result		no
Contact	Women	#¡VALOR!	Other	Other	Unknow	no	Negative or Not Test Result		no
Contact	Women	#¡VALOR!	Other	Other	Unknow	no	Negative or Not Test Result		no
Contact	Women	#¡VALOR!	Other	Other	Unknow	no	Negative or Not Test Result		no
Contact	Women	#¡VALOR!	Other	Other	Unknow	no	Negative or Not Test Result		no
Contact	Women	#¡VALOR!	Other	Other	Unknow	no	Negative or Not Test Result		no
Contact	Women	#¡VALOR!	Other	Other	Unknow	no	Negative or Not Test Result		no
Contact	Women	#¡VALOR!	Other	Other	Unknow	no	Negative or Not Test Result		no
Contact	Men	#¡VALOR!	Other	Other	Unknow	no	Negative or Not Test Result		no
Contact	Men	#¡VALOR!	Other	Other	Unknow	no	Negative or Not Test Result		no
Contact	Men	#¡VALOR!	Other	Other	Unknow	no	Negative or Not Test Result		no
Contact	Men	17	Other	Other	Unknow	no	Negative or Not Test Result		no
Contact	Men	#¡VALOR!	Other	Other	Unknow	no	Negative or Not Test Result		no
Contact	Men	#¡VALOR!	Other	Other	Unknow	no	Negative or Not Test Result		no
Contact	Men	#¡VALOR!	Other	Other	Unknow	no	Negative or Not Test Result		no
Contact	Men	#¡VALOR!	Other	Other	Unknow	no	Negative or Not Test Result		no
Contact	Men	#¡VALOR!	Other	Other	Unknow	no	Negative or Not Test Result		no
Contact	Men	#¡VALOR!	Other	Other	Unknow	no	Negative or Not Test Result		no
Contact	Men	#¡VALOR!	Other	Other	Unknow	no	Negative or Not Test Result		no
Contact	Men	#¡VALOR!	Other	Other	Unknow	no	Negative or Not Test Result		no
Contact	Men	#¡VALOR!	Other	Other	Unknow	no	Negative or Not Test Result		no
Contact	Men	#¡VALOR!	Other	Other	Unknow	no	Negative or Not Test Result		no
Contact	Men	#¡VALOR!	Other	Other	Unknow	no	Negative or Not Test Result		no
Contact	Men	#¡VALOR!	Other	Other	Unknow	no	Negative or Not Test Result		no
Contact	Men	#¡VALOR!	Other	Other	Unknow	no	Negative or Not Test Result		no
Contact	Men	#¡VALOR!	Other	Other	Unknow	no	Negative or Not Test Result		no
Contact	Men	#¡VALOR!	Other	Other	Unknow	no	Negative or Not Test Result		no
Contact	Men	#¡VALOR!	Other	Other	Unknow	no	Negative or Not Test Result		no
Contact	Men	24	Other	Other	Unknow	no	Negative or Not Test Result		no
Contact	Men	#¡VALOR!	Other	Other	Unknow	no	Negative or Not Test Result		no
Contact	Men	#¡VALOR!	Other	Other	Unknow	no	Negative or Not Test Result		no
Contact	Men	#¡VALOR!	Other	Other	Unknow	no	Negative or Not Test Result		no
Contact	Men	#¡VALOR!	Other	Other	Unknow	no	Negative or Not Test Result		no
Contact	Men	17	Other	Other	Unknow	no	Negative or Not Test Result		no
Contact	Men	#¡VALOR!	Other	Other	Unknow	no	Negative or Not Test Result		no
Contact	Men	#¡VALOR!	Other	Other	Unknow	no	Negative or Not Test Result		no
Contact	Men	#¡VALOR!	Other	Other	Unknow	no	Negative or Not Test Result		no
Contact	Men	#¡VALOR!	Other	Other	Unknow	no	Negative or Not Test Result		no
Contact	Men	11	Other	Other	Unknow	no	Negative or Not Test Result		no
Contact	Men	17	Other	Other	Unknow	no	Negative or Not Test Result		no
Contact	Women	18	Household	Household	Unknow	no	Negative or Not Test Result		no
Contact	Women	51	Household	Household	Unknow	no	Negative or Not Test Result		no
Contact	Women	18	Household	Household	Unknow	no	Negative or Not Test Result		no
Contact	Women	18	Household	Household	Unknow	no	Negative or Not Test Result		no
Contact	Women	17	Household	Household	Unknow	no	Negative or Not Test Result		no
Contact	Women	53	Household	Household	Unknow	no	Negative or Not Test Result		no
Contact	Women	48	Household	Household	Unknow	no	Negative or Not Test Result		no
Contact	Women	25	Household	Household	Unknow	no	Negative or Not Test Result		no
Contact	Women	#¡VALOR!	Household	Household	Unknow	no	Negative or Not Test Result		no
Contact	Women	17	Household	Household	Unknow	no	Negative or Not Test Result		no
Contact	Women	54	Household	Household	Unknow	no	Negative or Not Test Result		no
Contact	Women	22	Household	Household	Unknow	no	Negative or Not Test Result		no
Contact	Women	18	Household	Household	Unknow	no	Negative or Not Test Result		no
Contact	Women	18	Household	Household	Unknow	no	Negative or Not Test Result		no
Contact	Women	12	Household	Household	Unknow	no	Negative or Not Test Result		no
Contact	Women	48	Household	Household	Unknow	no	Negative or Not Test Result		no
Contact	Women	18	Household	Household	Unknow	no	Negative or Not Test Result		no
Contact	Women	18	Household	Household	Unknow	no	Negative or Not Test Result		no
Contact	Women	#¡VALOR!	Household	Household	Unknow	no	Negative or Not Test Result		no
Contact	Women	18	Household	Household	Unknow	no	Negative or Not Test Result		no
Contact	Women	18	Household	Household	Unknow	no	Negative or Not Test Result		no
Contact	Women	#¡VALOR!	Household	Household	Unknow	no	Negative or Not Test Result		no
Contact	Women	#¡VALOR!	Household	Household	Unknow	no	Negative or Not Test Result		no
Contact	Women	18	Household	Household	Unknow	no	Negative or Not Test Result		no
Contact	Women	34	Household	Household	Unknow	no	Negative or Not Test Result		no
Contact	Women	46	Household	Household	Unknow	no	Negative or Not Test Result		no
Contact	Women	12	Household	Household	Unknow	no	Negative or Not Test Result		no
Contact	Women	18	Household	Household	Unknow	no	Negative or Not Test Result		no
Contact	Women	53	Household	Household	Unknow	no	Negative or Not Test Result		no
Contact	Women	62	Household	Household	Unknow	no	Negative or Not Test Result		no
Contact	Women	12	Household	Household	Unknow	no	Negative or Not Test Result		no
Contact	Women	51	Household	Household	Unknow	no	Negative or Not Test Result		no
Contact	Women	15	Household	Household	Unknow	no	Negative or Not Test Result		no
Contact	Women	52	Household	Household	Unknow	no	Negative or Not Test Result		no
Contact	Women	18	Household	Household	Unknow	no	Negative or Not Test Result		no
Contact	Women	18	Household	Household	Unknow	no	Negative or Not Test Result		no
Contact	Women	76	Household	Household	Unknow	no	Negative or Not Test Result		no
Contact	Women	18	Household	Household	Unknow	no	Negative or Not Test Result		no
Contact	Women	18	Household	Household	Unknow	no	Negative or Not Test Result		no
Contact	Women	18	Household	Household	Unknow	no	Negative or Not Test Result		no
Contact	Women	50	Household	Household	Unknow	no	Negative or Not Test Result		no
Contact	Women	47	Household	Household	Unknow	no	Negative or Not Test Result		no
Contact	Women	15	Household	Household	Unknow	no	Negative or Not Test Result		no
Contact	Women	18	Household	Household	Unknow	no	Negative or Not Test Result		no
Contact	Women	18	Household	Household	Unknow	no	Negative or Not Test Result		no
Contact	Women	46	Household	Household	Unknow	no	Negative or Not Test Result		no
Contact	Women	55	Household	Household	Unknow	no	Negative or Not Test Result		no
Contact	Women	18	Household	Household	Unknow	no	Negative or Not Test Result		no
Contact	Women	47	Household	Household	Unknow	no	Negative or Not Test Result		no
Contact	Women	52	Household	Household	Unknow	no	Negative or Not Test Result		no
Contact	Women	48	Household	Household	Unknow	no	Negative or Not Test Result		no
Contact	Women	#¡VALOR!	Household	Household	Unknow	no	Negative or Not Test Result		no
Contact	Women	#¡VALOR!	Household	Household	Unknow	no	Negative or Not Test Result		no
Contact	Women	51	Household	Household	Unknow	no	Negative or Not Test Result		no
Contact	Women	55	Household	Household	Unknow	no	Negative or Not Test Result		no
Contact	Women	48	Household	Household	Unknow	no	Negative or Not Test Result		no
Contact	Women	47	Household	Household	Unknow	no	Negative or Not Test Result		no
Contact	Women	#¡VALOR!	Household	Household	Unknow	no	Negative or Not Test Result		no
Contact	Women	50	Household	Household	Unknow	no	Negative or Not Test Result		no
Contact	Women	18	Household	Household	Unknow	no	Negative or Not Test Result		no
Contact	Women	51	Household	Household	Unknow	no	Negative or Not Test Result		no
Contact	Women	54	Household	Household	Unknow	no	Negative or Not Test Result		no
Contact	Women	15	Household	Household	Unknow	no	Negative or Not Test Result		no
Contact	Women	53	Household	Household	Unknow	no	Negative or Not Test Result		no
Contact	Women	55	Household	Household	Unknow	no	Negative or Not Test Result		no
Contact	Women	#¡VALOR!	Household	Household	Unknow	no	Negative or Not Test Result		no
Contact	Women	53	Household	Household	Unknow	no	Negative or Not Test Result		no
Contact	Women	#¡VALOR!	Household	Household	Unknow	no	Negative or Not Test Result		no
Contact	Women	#¡VALOR!	Household	Household	Unknow	no	Negative or Not Test Result		no
Contact	Women	#¡VALOR!	Household	Household	Unknow	no	Negative or Not Test Result		no
Contact	Women	48	Household	Household	Unknow	no	Negative or Not Test Result		no
Contact	Women	51	Household	Household	Unknow	no	Negative or Not Test Result		no
Contact	Women	63	Household	Household	Unknow	no	Negative or Not Test Result		no
Contact	Women	50	Household	Household	Unknow	no	Negative or Not Test Result		no
Contact	Women	50	Household	Household	Unknow	no	Negative or Not Test Result		no
Contact	Women	20	Household	Household	Unknow	no	Negative or Not Test Result		no
Contact	Women	16	Household	Household	Unknow	no	Negative or Not Test Result		no
Contact	Women	#¡VALOR!	Household	Household	Unknow	no	Negative or Not Test Result		no
Contact	Women	53	Household	Household	Unknow	no	Negative or Not Test Result		no
Contact	Women	47	Household	Household	Unknow	no	Negative or Not Test Result		no
Contact	Women	48	Household	Household	Unknow	no	Negative or Not Test Result		no
Contact	Women	59	Household	Household	Unknow	no	Negative or Not Test Result		no
Contact	Women	44	Household	Household	Unknow	no	Negative or Not Test Result		no
Contact	Women	#¡VALOR!	Household	Household	Unknow	no	Negative or Not Test Result		no
Contact	Women	54	Household	Household	Unknow	no	Negative or Not Test Result		no
Contact	Women	15	Household	Household	Unknow	no	Negative or Not Test Result		no
Contact	Women	#¡VALOR!	Household	Household	Unknow	no	Negative or Not Test Result		no
Contact	Women	49	Household	Household	Unknow	no	Negative or Not Test Result		no
Contact	Women	32	Household	Household	Unknow	no	Negative or Not Test Result		no
Contact	Women	50	Household	Household	Unknow	no	Negative or Not Test Result		no
Contact	Women	48	Household	Household	Unknow	no	Negative or Not Test Result		no
Contact	Women	16	Household	Household	Unknow	no	Negative or Not Test Result		no
Contact	Women	13	Household	Household	Unknow	no	Negative or Not Test Result		no
Contact	Women	82	Household	Household	Unknow	no	Negative or Not Test Result		no
Contact	Women	#¡VALOR!	Household	Household	Unknow	no	Negative or Not Test Result		no
Contact	Women	19	Household	Household	Unknow	no	Negative or Not Test Result		no
Contact	Women	54	Household	Household	Unknow	no	Negative or Not Test Result		no
Contact	Women	19	Household	Household	Unknow	no	Negative or Not Test Result		no
Contact	Women	48	Household	Household	Unknow	no	Negative or Not Test Result		no
Contact	Women	13	Household	Household	Unknow	no	Negative or Not Test Result		no
Contact	Women	52	Household	Household	Unknow	no	Negative or Not Test Result		no
Contact	Women	19	Household	Household	Unknow	no	Negative or Not Test Result		no
Contact	Women	25	Household	Household	Unknow	no	Negative or Not Test Result		no
Contact	Women	57	Household	Household	Unknow	no	Negative or Not Test Result		no
Contact	Women	14	Household	Household	Unknow	no	Negative or Not Test Result		no
Contact	Women	51	Household	Household	Unknow	no	Negative or Not Test Result		no
Contact	Women	50	Household	Household	Unknow	no	Negative or Not Test Result		no
Contact	Women	51	Household	Household	Unknow	no	Negative or Not Test Result		no
Contact	Women	54	Household	Household	Unknow	no	Negative or Not Test Result		no
Contact	Women	15	Household	Household	Unknow	no	Negative or Not Test Result		no
Contact	Women	15	Household	Household	Unknow	no	Negative or Not Test Result		no
Contact	Women	52	Household	Household	Unknow	no	Negative or Not Test Result		no
Contact	Women	73	Household	Household	Unknow	no	Negative or Not Test Result		no
Contact	Women	77	Household	Household	Unknow	no	Negative or Not Test Result		no
Contact	Women	15	Household	Household	Unknow	no	Negative or Not Test Result		no
Contact	Women	#¡VALOR!	Household	Household	Unknow	no	Negative or Not Test Result		no
Contact	Women	#¡VALOR!	Household	Household	Unknow	no	Negative or Not Test Result		no
Contact	Women	56	Household	Household	Unknow	no	Negative or Not Test Result		no
Contact	Women	49	Household	Household	Unknow	no	Negative or Not Test Result		no
Contact	Women	18	Household	Household	Unknow	no	Negative or Not Test Result		no
Contact	Women	#¡VALOR!	Household	Household	Unknow	no	Negative or Not Test Result		no
Contact	Women	54	Household	Household	Unknow	no	Negative or Not Test Result		no
Contact	Women	54	Household	Household	Unknow	no	Negative or Not Test Result		no
Contact	Women	51	Household	Household	Unknow	no	Negative or Not Test Result		no
Contact of another case	Women	18	Household	Household	Unknow	no	Negative or Not Test Result		no
Contact of another case	Women	18	Household	Household	Unknow	no	Negative or Not Test Result		no
Contact	Men	17	Household	Household	Unknow	no	Negative or Not Test Result		no
Contact	Men	#¡VALOR!	Household	Household	Unknow	no	Negative or Not Test Result		no
Contact	Men	14	Household	Household	Unknow	no	Negative or Not Test Result		no
Contact	Men	51	Household	Household	Unknow	no	Negative or Not Test Result		no
Contact	Men	58	Household	Household	Unknow	no	Negative or Not Test Result		no
Contact	Men	17	Household	Household	Unknow	no	Negative or Not Test Result		no
Contact	Men	48	Household	Household	Unknow	no	Negative or Not Test Result		no
Contact	Men	18	Household	Household	Unknow	no	Negative or Not Test Result		no
Contact	Men	15	Household	Household	Unknow	no	Negative or Not Test Result		no
Contact	Men	67	Household	Household	Unknow	no	Negative or Not Test Result		no
Contact	Men	53	Household	Household	Unknow	no	Negative or Not Test Result		no
Contact	Men	15	Household	Household	Unknow	no	Negative or Not Test Result		no
Contact	Men	#¡VALOR!	Household	Household	Unknow	no	Negative or Not Test Result		no
Contact	Men	18	Household	Household	Unknow	no	Negative or Not Test Result		no
Contact	Men	18	Household	Household	Unknow	no	Negative or Not Test Result		no
Contact	Men	#¡VALOR!	Household	Household	Unknow	no	Negative or Not Test Result		no
Contact	Men	18	Household	Household	Unknow	no	Negative or Not Test Result		no
Contact	Men	#¡VALOR!	Household	Household	Unknow	no	Negative or Not Test Result		no
Contact	Men	24	Household	Household	Unknow	no	Negative or Not Test Result		no
Contact	Men	18	Household	Household	Unknow	no	Negative or Not Test Result		no
Contact	Men	21	Household	Household	Unknow	no	Negative or Not Test Result		no
Contact	Men	21	Household	Household	Unknow	no	Negative or Not Test Result		no
Contact	Men	54	Household	Household	Unknow	no	Negative or Not Test Result		no
Contact	Men	#¡VALOR!	Household	Household	Unknow	no	Negative or Not Test Result		no
Contact	Men	55	Household	Household	Unknow	no	Negative or Not Test Result		no
Contact	Men	18	Household	Household	Unknow	no	Negative or Not Test Result		no
Contact	Men	13	Household	Household	Unknow	no	Negative or Not Test Result		no
Contact	Men	48	Household	Household	Unknow	no	Negative or Not Test Result		no
Contact	Men	17	Household	Household	Unknow	no	Negative or Not Test Result		no
Contact	Men	53	Household	Household	Unknow	no	Negative or Not Test Result		no
Contact	Men	78	Household	Household	Unknow	no	Negative or Not Test Result		no
Contact	Men	41	Household	Household	Unknow	no	Negative or Not Test Result		no
Contact	Men	17	Household	Household	Unknow	no	Negative or Not Test Result		no
Contact	Men	52	Household	Household	Unknow	no	Negative or Not Test Result		no
Contact	Men	51	Household	Household	Unknow	no	Negative or Not Test Result		no
Contact	Men	16	Household	Household	Unknow	no	Negative or Not Test Result		no
Contact	Men	13	Household	Household	Unknow	no	Negative or Not Test Result		no
Contact	Men	59	Household	Household	Unknow	no	Negative or Not Test Result		no
Contact	Men	47	Household	Household	Unknow	no	Negative or Not Test Result		no
Contact	Men	55	Household	Household	Unknow	no	Negative or Not Test Result		no
Contact	Men	23	Household	Household	Unknow	no	Negative or Not Test Result		no
Contact	Men	#¡VALOR!	Household	Household	Unknow	no	Negative or Not Test Result		no
Contact	Men	#¡VALOR!	Household	Household	Unknow	no	Negative or Not Test Result		no
Contact	Men	18	Household	Household	Unknow	no	Negative or Not Test Result		no
Contact	Men	47	Household	Household	Unknow	no	Negative or Not Test Result		no
Contact	Men	18	Household	Household	Unknow	no	Negative or Not Test Result		no
Contact	Men	52	Household	Household	Unknow	no	Negative or Not Test Result		no
Contact	Men	16	Household	Household	Unknow	no	Negative or Not Test Result		no
Contact	Men	58	Household	Household	Unknow	no	Negative or Not Test Result		no
Contact	Men	18	Household	Household	Unknow	no	Negative or Not Test Result		no
Contact	Men	23	Household	Household	Unknow	no	Negative or Not Test Result		no
Contact	Men	53	Household	Household	Unknow	no	Negative or Not Test Result		no
Contact	Men	53	Household	Household	Unknow	no	Negative or Not Test Result		no
Contact	Men	54	Household	Household	Unknow	no	Negative or Not Test Result		no
Contact	Men	#¡VALOR!	Household	Household	Unknow	no	Negative or Not Test Result		no
Contact	Men	52	Household	Household	Unknow	no	Negative or Not Test Result		no
Contact	Men	14	Household	Household	Unknow	no	Negative or Not Test Result		no
Contact	Men	50	Household	Household	Unknow	no	Negative or Not Test Result		no
Contact	Men	56	Household	Household	Unknow	no	Negative or Not Test Result		no
Contact	Men	14	Household	Household	Unknow	no	Negative or Not Test Result		no
Contact	Men	16	Household	Household	Unknow	no	Negative or Not Test Result		no
Contact	Men	13	Household	Household	Unknow	no	Negative or Not Test Result		no
Contact	Men	58	Household	Household	Unknow	no	Negative or Not Test Result		no
Contact	Men	53	Household	Household	Unknow	no	Negative or Not Test Result		no
Contact	Men	50	Household	Household	Unknow	no	Negative or Not Test Result		no
Contact	Men	49	Household	Household	Unknow	no	Negative or Not Test Result		no
Contact	Men	22	Household	Household	Unknow	no	Negative or Not Test Result		no
Contact	Men	0	Household	Household	Unknow	no	Negative or Not Test Result		no
Contact	Men	35	Household	Household	Unknow	no	Negative or Not Test Result		no
Contact	Men	52	Household	Household	Unknow	no	Negative or Not Test Result		no
Contact	Men	60	Household	Household	Unknow	no	Negative or Not Test Result		no
Contact	Men	52	Household	Household	Unknow	no	Negative or Not Test Result		no
Contact	Men	54	Household	Household	Unknow	no	Negative or Not Test Result		no
Contact	Men	53	Household	Household	Unknow	no	Negative or Not Test Result		no
Contact	Men	53	Household	Household	Unknow	no	Negative or Not Test Result		no
Contact	Men	57	Household	Household	Unknow	no	Negative or Not Test Result		no
Contact	Men	#¡VALOR!	Household	Household	Unknow	no	Negative or Not Test Result		no
Contact	Men	11	Household	Household	Unknow	no	Negative or Not Test Result		no
Contact	Men	48	Household	Household	Unknow	no	Negative or Not Test Result		no
Contact	Men	20	Household	Household	Unknow	no	Negative or Not Test Result		no
Contact	Men	#¡VALOR!	Household	Household	Unknow	no	Negative or Not Test Result		no
Contact	Men	#¡VALOR!	Household	Household	Unknow	no	Negative or Not Test Result		no
Contact	Men	33	Household	Household	Unknow	no	Negative or Not Test Result		no
Contact	Men	53	Household	Household	Unknow	no	Negative or Not Test Result		no
Contact	Men	81	Household	Household	Unknow	no	Negative or Not Test Result		no
Contact	Men	#¡VALOR!	Household	Household	Unknow	no	Negative or Not Test Result		no
Contact	Men	48	Household	Household	Unknow	no	Negative or Not Test Result		no
Contact	Men	58	Household	Household	Unknow	no	Negative or Not Test Result		no
Contact	Men	#¡VALOR!	Household	Household	Unknow	no	Negative or Not Test Result		no
Contact	Men	12	Household	Household	Unknow	no	Negative or Not Test Result		no
Contact	Men	14	Household	Household	Unknow	no	Negative or Not Test Result		no
Contact	Men	55	Household	Household	Unknow	no	Negative or Not Test Result		no
Contact	Men	52	Household	Household	Unknow	no	Negative or Not Test Result		no
Contact	Men	56	Household	Household	Unknow	no	Negative or Not Test Result		no
Contact	Men	52	Household	Household	Unknow	no	Negative or Not Test Result		no
Contact	Men	55	Household	Household	Unknow	no	Negative or Not Test Result		no
Contact	Men	22	Household	Household	Unknow	no	Negative or Not Test Result		no
Contact	Men	53	Household	Household	Unknow	no	Negative or Not Test Result		no
Contact of another case	Men	18	Household	Household	Unknow	no	Negative or Not Test Result		no
Contact	Women	62	Household	Other	Family-no household	no	Negative or Not Test Result		no
Contact	Women	50	Household	Household	Family-household	no	Negative or Not Test Result		no
Contact	Women	#¡VALOR!	Household	Household	Family-household	no	Negative or Not Test Result		no
Contact	Men	56	Household	Household	Family-household	no	Negative or Not Test Result		no
Contact	Men	#¡VALOR!	Household	Household	Family-household	no	Negative or Not Test Result		no
Contact	Men	59	Household	Household	Family-household	no	Negative or Not Test Result		no
Contact	Men	47	Household	Household	Family-household	no	Negative or Not Test Result		no
Contact	Women	#¡VALOR!	Other	Family-no household	Family-no household	no	Negative or Not Test Result		no
Contact	Women	#¡VALOR!	Other	Family-no household	Family-no household	no	Negative or Not Test Result		no
Contact	Women	3	Other	Family-no household	Family-no household	no	Negative or Not Test Result		no
Contact	Women	68	Other	Family-no household	Family-no household	no	Negative or Not Test Result		no
Contact	Women	31	Other	Family-no household	Family-no household	no	Negative or Not Test Result		no
Contact	Women	14	Other	Family-no household	Family-no household	no	Negative or Not Test Result		no
Contact	Women	27	Other	Family-no household	Family-no household	no	Negative or Not Test Result		no
Contact	Women	#¡VALOR!	Other	Family-no household	Family-no household	no	Negative or Not Test Result		no
Contact	Women	88	Other	Family-no household	Family-no household	no	Negative or Not Test Result		no
Contact	Women	15	Other	Family-no household	Family-no household	no	Negative or Not Test Result		no
Contact	Women	18	Other	Family-no household	Family-no household	no	Negative or Not Test Result		no
Contact	Women	#¡VALOR!	Other	Family-no household	Family-no household	no	Negative or Not Test Result		no
Contact	Men	#¡VALOR!	Other	Family-no household	Family-no household	no	Negative or Not Test Result		no
Contact	Men	#¡VALOR!	Other	Family-no household	Family-no household	no	Negative or Not Test Result		no
Contact	Men	48	Other	Family-no household	Family-no household	no	Negative or Not Test Result		no
Contact	Men	78	Other	Family-no household	Family-no household	no	Negative or Not Test Result		no
Contact	Men	73	Other	Family-no household	Family-no household	no	Negative or Not Test Result		no
Contact	Men	31	Other	Family-no household	Family-no household	no	Negative or Not Test Result		no
Contact	Men	#¡VALOR!	Other	Family-no household	Family-no household	no	Negative or Not Test Result		no
Contact	Men	#¡VALOR!	Other	Family-no household	Family-no household	no	Negative or Not Test Result		no
Contact	Men	79	Other	Family-no household	Family-no household	no	Negative or Not Test Result		no
Contact	Men	86	Other	Family-no household	Family-no household	no	Negative or Not Test Result		no
Contact	Men	67	Other	Family-no household	Family-no household	no	Negative or Not Test Result		no
Contact	Men	20	Other	Family-no household	Family-no household	no	Negative or Not Test Result		no
Contact	Men	#¡VALOR!	Other	Family-no household	Family-no household	no	Negative or Not Test Result		no
Contact	Men	48	Other	Family-no household	Family-no household	no	Negative or Not Test Result		no
Contact	Women	#¡VALOR!	Friend-Social	Friendship	Group of friends	no	Negative or Not Test Result		no
Contact	Women	18	Friend-Social	Friendship	Group of friends	no	Negative or Not Test Result		no
Contact	Women	#¡VALOR!	Friend-Social	Friendship	Group of friends	no	Negative or Not Test Result		no
Contact	Women	#¡VALOR!	Friend-Social	Friendship	Group of friends	no	Negative or Not Test Result		no
Contact	Women	#¡VALOR!	Friend-Social	Friendship	Group of friends	no	Negative or Not Test Result		no
Contact	Women	#¡VALOR!	Friend-Social	Friendship	Group of friends	no	Negative or Not Test Result		no
Contact	Women	#¡VALOR!	Friend-Social	Friendship	Group of friends	no	Negative or Not Test Result		no
Contact	Women	#¡VALOR!	Friend-Social	Friendship	Group of friends	no	Negative or Not Test Result		no
Contact	Women	#¡VALOR!	Friend-Social	Friendship	Group of friends	no	Negative or Not Test Result		no
Contact	Women	#¡VALOR!	Friend-Social	Friendship	Group of friends	no	Negative or Not Test Result		no
Contact	Women	18	Friend-Social	Friendship	Group of friends	no	Negative or Not Test Result		no
Contact	Women	#¡VALOR!	Friend-Social	Friendship	Group of friends	no	Negative or Not Test Result		no
Contact	Women	#¡VALOR!	Friend-Social	Friendship	Group of friends	no	Negative or Not Test Result		no
Contact	Women	#¡VALOR!	Friend-Social	Friendship	Group of friends	no	Negative or Not Test Result		no
Contact	Women	#¡VALOR!	Friend-Social	Friendship	Group of friends	no	Negative or Not Test Result		no
Contact	Women	#¡VALOR!	Friend-Social	Friendship	Group of friends	no	Negative or Not Test Result		no
Contact	Women	#¡VALOR!	Friend-Social	Friendship	Group of friends	no	Negative or Not Test Result		no
Contact	Women	#¡VALOR!	Friend-Social	Friendship	Group of friends	no	Negative or Not Test Result		no
Contact	Women	18	Friend-Social	Friendship	Group of friends	no	Negative or Not Test Result		no
Contact	Women	#¡VALOR!	Friend-Social	Friendship	Group of friends	no	Negative or Not Test Result		no
Contact	Women	#¡VALOR!	Friend-Social	Friendship	Group of friends	no	Negative or Not Test Result		no
Contact	Women	18	Friend-Social	Friendship	Group of friends	no	Negative or Not Test Result		no
Contact	Women	18	Friend-Social	Friendship	Group of friends	no	Negative or Not Test Result		no
Contact	Women	#¡VALOR!	Friend-Social	Friendship	Group of friends	no	Negative or Not Test Result		no
Contact	Women	18	Friend-Social	Friendship	Group of friends	no	Negative or Not Test Result		no
Contact	Women	18	Friend-Social	Friendship	Group of friends	no	Negative or Not Test Result		no
Contact	Women	18	Friend-Social	Friendship	Group of friends	no	Negative or Not Test Result		no
Contact	Women	18	Friend-Social	Friendship	Group of friends	no	Negative or Not Test Result		no
Contact	Women	18	Friend-Social	Friendship	Group of friends	no	Negative or Not Test Result		no
Contact	Women	18	Friend-Social	Friendship	Group of friends	no	Negative or Not Test Result		no
Contact	Women	18	Friend-Social	Friendship	Group of friends	no	Negative or Not Test Result		no
Contact	Women	18	Friend-Social	Friendship	Group of friends	no	Negative or Not Test Result		no
Contact	Women	18	Friend-Social	Friendship	Group of friends	no	Negative or Not Test Result		no
Contact	Women	#¡VALOR!	Friend-Social	Friendship	Group of friends	no	Negative or Not Test Result		no
Contact	Women	18	Friend-Social	Friendship	Group of friends	no	Negative or Not Test Result		no
Contact	Women	#¡VALOR!	Friend-Social	Friendship	Group of friends	no	Negative or Not Test Result		no
Contact	Women	18	Friend-Social	Friendship	Group of friends	no	Negative or Not Test Result		no
Contact	Women	#¡VALOR!	Friend-Social	Friendship	Group of friends	no	Negative or Not Test Result		no
Contact	Women	18	Friend-Social	Friendship	Group of friends	no	Negative or Not Test Result		no
Contact	Women	#¡VALOR!	Friend-Social	Friendship	Group of friends	no	Negative or Not Test Result		no
Contact	Women	18	Friend-Social	Friendship	Group of friends	no	Negative or Not Test Result		no
Contact	Women	#¡VALOR!	Friend-Social	Friendship	Group of friends	no	Negative or Not Test Result		no
Contact	Women	#¡VALOR!	Friend-Social	Friendship	Group of friends	no	Negative or Not Test Result		no
Contact	Women	#¡VALOR!	Friend-Social	Friendship	Group of friends	no	Negative or Not Test Result		no
Contact	Women	#¡VALOR!	Friend-Social	Friendship	Group of friends	no	Negative or Not Test Result		no
Contact	Women	#¡VALOR!	Friend-Social	Friendship	Group of friends	no	Negative or Not Test Result		no
Contact	Women	18	Friend-Social	Friendship	Group of friends	no	Negative or Not Test Result		no
Contact	Women	18	Friend-Social	Friendship	Group of friends	no	Negative or Not Test Result		no
Contact	Women	#¡VALOR!	Friend-Social	Friendship	Group of friends	no	Negative or Not Test Result		no
Contact	Women	#¡VALOR!	Friend-Social	Friendship	Group of friends	no	Negative or Not Test Result		no
Contact	Women	#¡VALOR!	Friend-Social	Friendship	Group of friends	no	Negative or Not Test Result		no
Contact	Women	#¡VALOR!	Friend-Social	Friendship	Group of friends	no	Negative or Not Test Result		no
Contact	Women	18	Friend-Social	Friendship	Group of friends	no	Negative or Not Test Result		no
Contact	Women	18	Friend-Social	Friendship	Group of friends	no	Negative or Not Test Result		no
Contact	Women	18	Friend-Social	Friendship	Group of friends	no	Negative or Not Test Result		no
Contact	Women	18	Friend-Social	Friendship	Group of friends	no	Negative or Not Test Result		no
Contact	Women	#¡VALOR!	Friend-Social	Friendship	Group of friends	no	Negative or Not Test Result		no
Contact	Women	18	Friend-Social	Friendship	Group of friends	no	Negative or Not Test Result		no
Contact	Women	#¡VALOR!	Friend-Social	Friendship	Group of friends	no	Negative or Not Test Result		no
Contact	Women	#¡VALOR!	Friend-Social	Friendship	Group of friends	no	Negative or Not Test Result		no
Contact	Women	#¡VALOR!	Friend-Social	Friendship	Group of friends	no	Negative or Not Test Result		no
Contact	Women	#¡VALOR!	Friend-Social	Friendship	Group of friends	no	Negative or Not Test Result		no
Contact	Women	#¡VALOR!	Friend-Social	Friendship	Group of friends	no	Negative or Not Test Result		no
Contact	Women	17	Friend-Social	Friendship	Group of friends	no	Negative or Not Test Result		no
Contact	Women	#¡VALOR!	Friend-Social	Friendship	Group of friends	no	Negative or Not Test Result		no
Contact	Women	18	Friend-Social	Friendship	Group of friends	no	Negative or Not Test Result		no
Contact	Women	#¡VALOR!	Friend-Social	Friendship	Group of friends	no	Negative or Not Test Result		no
Contact	Women	#¡VALOR!	Friend-Social	Friendship	Group of friends	no	Negative or Not Test Result		no
Contact	Women	18	Friend-Social	Friendship	Group of friends	no	Negative or Not Test Result		no
Contact	Women	#¡VALOR!	Friend-Social	Friendship	Group of friends	no	Negative or Not Test Result		no
Contact	Women	18	Friend-Social	Friendship	Group of friends	no	Negative or Not Test Result		no
Contact	Women	18	Friend-Social	Friendship	Group of friends	no	Negative or Not Test Result		no
Contact	Women	18	Friend-Social	Friendship	Group of friends	no	Negative or Not Test Result		no
Contact	Women	18	Friend-Social	Friendship	Group of friends	no	Negative or Not Test Result		no
Contact	Women	18	Friend-Social	Friendship	Group of friends	no	Negative or Not Test Result		no
Contact	Women	#¡VALOR!	Friend-Social	Friendship	Group of friends	no	Negative or Not Test Result		no
Contact	Women	18	Friend-Social	Friendship	Group of friends	no	Negative or Not Test Result		no
Contact	Women	#¡VALOR!	Friend-Social	Friendship	Group of friends	no	Negative or Not Test Result		no
Contact	Women	18	Friend-Social	Friendship	Group of friends	no	Negative or Not Test Result		no
Contact	Women	18	Friend-Social	Friendship	Group of friends	no	Negative or Not Test Result		no
Contact	Women	18	Friend-Social	Friendship	Group of friends	no	Negative or Not Test Result		no
Contact	Women	18	Friend-Social	Friendship	Group of friends	no	Negative or Not Test Result		no
Contact	Women	#¡VALOR!	Friend-Social	Friendship	Group of friends	no	Negative or Not Test Result		no
Contact	Women	#¡VALOR!	Friend-Social	Friendship	Group of friends	no	Negative or Not Test Result		no
Contact	Women	18	Friend-Social	Friendship	Group of friends	no	Negative or Not Test Result		no
Contact	Women	18	Friend-Social	Friendship	Group of friends	no	Negative or Not Test Result		no
Contact	Women	#¡VALOR!	Friend-Social	Friendship	Group of friends	no	Negative or Not Test Result		no
Contact	Women	18	Friend-Social	Friendship	Group of friends	no	Negative or Not Test Result		no
Contact	Women	#¡VALOR!	Friend-Social	Friendship	Group of friends	no	Negative or Not Test Result		no
Contact	Women	18	Friend-Social	Friendship	Group of friends	no	Negative or Not Test Result		no
Contact	Women	18	Friend-Social	Friendship	Group of friends	no	Negative or Not Test Result		no
Contact	Women	#¡VALOR!	Friend-Social	Friendship	Group of friends	no	Negative or Not Test Result		no
Contact	Women	18	Friend-Social	Friendship	Group of friends	no	Negative or Not Test Result		no
Contact	Women	18	Friend-Social	Friendship	Group of friends	no	Negative or Not Test Result		no
Contact	Women	20	Friend-Social	Friendship	Group of friends	no	Negative or Not Test Result		no
Contact	Women	18	Friend-Social	Friendship	Group of friends	no	Negative or Not Test Result		no
Contact	Women	18	Friend-Social	Friendship	Group of friends	no	Negative or Not Test Result		no
Contact	Women	#¡VALOR!	Friend-Social	Friendship	Group of friends	no	Negative or Not Test Result		no
Contact	Women	18	Friend-Social	Friendship	Group of friends	no	Negative or Not Test Result		no
Contact	Women	18	Friend-Social	Friendship	Group of friends	no	Negative or Not Test Result		no
Contact	Women	#¡VALOR!	Friend-Social	Friendship	Group of friends	no	Negative or Not Test Result		no
Contact	Women	18	Friend-Social	Friendship	Group of friends	no	Negative or Not Test Result		no
Contact	Women	#¡VALOR!	Friend-Social	Friendship	Group of friends	no	Negative or Not Test Result		no
Contact	Women	18	Friend-Social	Friendship	Group of friends	no	Negative or Not Test Result		no
Contact	Women	18	Friend-Social	Friendship	Group of friends	no	Negative or Not Test Result		no
Contact	Women	#¡VALOR!	Friend-Social	Friendship	Group of friends	no	Negative or Not Test Result		no
Contact	Women	#¡VALOR!	Friend-Social	Friendship	Group of friends	no	Negative or Not Test Result		no
Contact	Women	#¡VALOR!	Friend-Social	Friendship	Group of friends	no	Negative or Not Test Result		no
Contact	Women	#¡VALOR!	Friend-Social	Friendship	Group of friends	no	Negative or Not Test Result		no
Contact	Women	#¡VALOR!	Friend-Social	Friendship	Group of friends	no	Negative or Not Test Result		no
Contact	Women	#¡VALOR!	Friend-Social	Friendship	Group of friends	no	Negative or Not Test Result		no
Contact	Women	#¡VALOR!	Friend-Social	Friendship	Group of friends	no	Negative or Not Test Result		no
Contact	Women	#¡VALOR!	Friend-Social	Friendship	Group of friends	no	Negative or Not Test Result		no
Contact	Women	#¡VALOR!	Friend-Social	Friendship	Group of friends	no	Negative or Not Test Result		no
Contact	Women	#¡VALOR!	Friend-Social	Friendship	Group of friends	no	Negative or Not Test Result		no
Contact	Women	#¡VALOR!	Friend-Social	Friendship	Group of friends	no	Negative or Not Test Result		no
Contact	Women	#¡VALOR!	Friend-Social	Friendship	Group of friends	no	Negative or Not Test Result		no
Contact	Women	18	Friend-Social	Friendship	Group of friends	no	Negative or Not Test Result		no
Contact	Women	18	Friend-Social	Friendship	Group of friends	no	Negative or Not Test Result		no
Contact	Women	#¡VALOR!	Friend-Social	Friendship	Group of friends	no	Negative or Not Test Result		no
Contact	Women	18	Friend-Social	Friendship	Group of friends	no	Negative or Not Test Result		no
Contact	Women	18	Friend-Social	Friendship	Group of friends	no	Negative or Not Test Result		no
Contact	Women	18	Friend-Social	Friendship	Group of friends	no	Negative or Not Test Result		no
Contact	Women	18	Friend-Social	Friendship	Group of friends	no	Negative or Not Test Result		no
Contact	Women	18	Friend-Social	Friendship	Group of friends	no	Negative or Not Test Result		no
Contact	Women	18	Friend-Social	Friendship	Group of friends	no	Negative or Not Test Result		no
Contact	Women	#¡VALOR!	Friend-Social	Friendship	Group of friends	no	Negative or Not Test Result		no
Contact	Women	18	Friend-Social	Friendship	Group of friends	no	Negative or Not Test Result		no
Contact	Women	18	Friend-Social	Friendship	Group of friends	no	Negative or Not Test Result		no
Contact	Women	#¡VALOR!	Friend-Social	Friendship	Group of friends	no	Negative or Not Test Result		no
Contact	Women	18	Friend-Social	Friendship	Group of friends	no	Negative or Not Test Result		no
Contact	Women	49	Friend-Social	Friendship	Group of friends	no	Negative or Not Test Result		no
Contact	Women	18	Friend-Social	Friendship	Group of friends	no	Negative or Not Test Result		no
Contact	Women	18	Friend-Social	Friendship	Group of friends	no	Negative or Not Test Result		no
Contact	Women	18	Friend-Social	Friendship	Group of friends	no	Negative or Not Test Result		no
Contact	Women	18	Friend-Social	Friendship	Group of friends	no	Negative or Not Test Result		no
Contact	Women	#¡VALOR!	Friend-Social	Friendship	Group of friends	no	Negative or Not Test Result		no
Contact	Women	#¡VALOR!	Friend-Social	Friendship	Group of friends	no	Negative or Not Test Result		no
Contact	Women	#¡VALOR!	Friend-Social	Friendship	Group of friends	no	Negative or Not Test Result		no
Contact	Women	#¡VALOR!	Friend-Social	Friendship	Group of friends	no	Negative or Not Test Result		no
Contact	Women	18	Friend-Social	Friendship	Group of friends	no	Negative or Not Test Result		no
Contact	Women	19	Friend-Social	Friendship	Group of friends	no	Negative or Not Test Result		no
Contact	Women	#¡VALOR!	Friend-Social	Friendship	Group of friends	no	Negative or Not Test Result		no
Contact	Women	18	Friend-Social	Friendship	Group of friends	no	Negative or Not Test Result		no
Contact	Women	18	Friend-Social	Friendship	Group of friends	no	Negative or Not Test Result		no
Contact	Women	#¡VALOR!	Friend-Social	Friendship	Group of friends	no	Negative or Not Test Result		no
Contact	Women	#¡VALOR!	Friend-Social	Friendship	Group of friends	no	Negative or Not Test Result		no
Contact	Women	#¡VALOR!	Friend-Social	Friendship	Group of friends	no	Negative or Not Test Result		no
Contact	Women	#¡VALOR!	Friend-Social	Friendship	Group of friends	no	Negative or Not Test Result		no
Contact	Women	#¡VALOR!	Friend-Social	Friendship	Group of friends	no	Negative or Not Test Result		no
Contact	Women	18	Friend-Social	Friendship	Group of friends	no	Negative or Not Test Result		no
Contact	Women	#¡VALOR!	Friend-Social	Friendship	Group of friends	no	Negative or Not Test Result		no
Contact	Women	18	Friend-Social	Friendship	Group of friends	no	Negative or Not Test Result		no
Contact	Women	#¡VALOR!	Friend-Social	Friendship	Group of friends	no	Negative or Not Test Result		no
Contact	Women	18	Friend-Social	Friendship	Group of friends	no	Negative or Not Test Result		no
Contact	Women	18	Friend-Social	Friendship	Group of friends	no	Negative or Not Test Result		no
Contact	Women	18	Friend-Social	Friendship	Group of friends	no	Negative or Not Test Result		no
Contact	Women	16	Friend-Social	Friendship	Group of friends	no	Negative or Not Test Result		no
Contact	Women	18	Friend-Social	Friendship	Group of friends	no	Negative or Not Test Result		no
Contact	Women	18	Friend-Social	Friendship	Group of friends	no	Negative or Not Test Result		no
Contact	Women	#¡VALOR!	Friend-Social	Friendship	Group of friends	no	Negative or Not Test Result		no
Contact	Women	18	Friend-Social	Friendship	Group of friends	no	Negative or Not Test Result		no
Contact	Women	18	Friend-Social	Friendship	Group of friends	no	Negative or Not Test Result		no
Contact	Women	#¡VALOR!	Friend-Social	Friendship	Group of friends	no	Negative or Not Test Result		no
Contact	Women	18	Friend-Social	Friendship	Group of friends	no	Negative or Not Test Result		no
Contact	Women	18	Friend-Social	Friendship	Group of friends	no	Negative or Not Test Result		no
Contact	Women	18	Friend-Social	Friendship	Group of friends	no	Negative or Not Test Result		no
Contact	Women	18	Friend-Social	Friendship	Group of friends	no	Negative or Not Test Result		no
Contact	Women	18	Friend-Social	Friendship	Group of friends	no	Negative or Not Test Result		no
Contact	Women	18	Friend-Social	Friendship	Group of friends	no	Negative or Not Test Result		no
Contact	Women	#¡VALOR!	Friend-Social	Friendship	Group of friends	no	Negative or Not Test Result		no
Contact	Women	#¡VALOR!	Friend-Social	Friendship	Group of friends	no	Negative or Not Test Result		no
Contact	Women	#¡VALOR!	Friend-Social	Friendship	Group of friends	no	Negative or Not Test Result		no
Contact	Women	#¡VALOR!	Friend-Social	Friendship	Group of friends	no	Negative or Not Test Result		no
Contact	Women	#¡VALOR!	Friend-Social	Friendship	Group of friends	no	Negative or Not Test Result		no
Contact	Women	#¡VALOR!	Friend-Social	Friendship	Group of friends	no	Negative or Not Test Result		no
Contact	Women	#¡VALOR!	Friend-Social	Friendship	Group of friends	no	Negative or Not Test Result		no
Contact	Women	#¡VALOR!	Friend-Social	Friendship	Group of friends	no	Negative or Not Test Result		no
Contact	Women	18	Friend-Social	Friendship	Group of friends	no	Negative or Not Test Result		no
Contact	Women	#¡VALOR!	Friend-Social	Friendship	Group of friends	no	Negative or Not Test Result		no
Contact	Women	#¡VALOR!	Friend-Social	Friendship	Group of friends	no	Negative or Not Test Result		no
Contact	Women	#¡VALOR!	Friend-Social	Friendship	Group of friends	no	Negative or Not Test Result		no
Contact	Women	18	Friend-Social	Friendship	Group of friends	no	Negative or Not Test Result		no
Contact	Women	#¡VALOR!	Friend-Social	Friendship	Group of friends	no	Negative or Not Test Result		no
Contact	Women	18	Friend-Social	Friendship	Group of friends	no	Negative or Not Test Result		no
Contact	Women	18	Friend-Social	Friendship	Group of friends	no	Negative or Not Test Result		no
Contact	Women	#¡VALOR!	Friend-Social	Friendship	Group of friends	no	Negative or Not Test Result		no
Contact	Women	#¡VALOR!	Friend-Social	Friendship	Group of friends	no	Negative or Not Test Result		no
Contact	Women	#¡VALOR!	Friend-Social	Friendship	Group of friends	no	Negative or Not Test Result		no
Contact	Women	#¡VALOR!	Friend-Social	Friendship	Group of friends	no	Negative or Not Test Result		no
Contact	Women	#¡VALOR!	Friend-Social	Friendship	Group of friends	no	Negative or Not Test Result		no
Contact	Women	#¡VALOR!	Friend-Social	Friendship	Group of friends	no	Negative or Not Test Result		no
Contact	Women	#¡VALOR!	Friend-Social	Friendship	Group of friends	no	Negative or Not Test Result		no
Contact	Women	#¡VALOR!	Friend-Social	Friendship	Group of friends	no	Negative or Not Test Result		no
Contact	Women	18	Friend-Social	Friendship	Group of friends	no	Negative or Not Test Result		no
Contact	Women	#¡VALOR!	Friend-Social	Friendship	Group of friends	no	Negative or Not Test Result		no
Contact	Women	#¡VALOR!	Friend-Social	Friendship	Group of friends	no	Negative or Not Test Result		no
Contact	Women	#¡VALOR!	Friend-Social	Friendship	Group of friends	no	Negative or Not Test Result		no
Contact	Women	#¡VALOR!	Friend-Social	Friendship	Group of friends	no	Negative or Not Test Result		no
Contact	Women	#¡VALOR!	Friend-Social	Friendship	Group of friends	no	Negative or Not Test Result		no
Contact	Women	18	Friend-Social	Friendship	Group of friends	no	Negative or Not Test Result		no
Contact	Women	18	Friend-Social	Friendship	Group of friends	no	Negative or Not Test Result		no
Contact	Women	18	Friend-Social	Friendship	Group of friends	no	Negative or Not Test Result		no
Contact	Women	18	Friend-Social	Friendship	Group of friends	no	Negative or Not Test Result		no
Contact	Women	18	Friend-Social	Friendship	Group of friends	no	Negative or Not Test Result		no
Contact	Women	#¡VALOR!	Friend-Social	Friendship	Group of friends	no	Negative or Not Test Result		no
Contact	Women	#¡VALOR!	Friend-Social	Friendship	Group of friends	no	Negative or Not Test Result		no
Contact	Women	18	Friend-Social	Friendship	Group of friends	no	Negative or Not Test Result		no
Contact	Women	18	Friend-Social	Friendship	Group of friends	no	Negative or Not Test Result		no
Contact	Women	18	Friend-Social	Friendship	Group of friends	no	Negative or Not Test Result		no
Contact	Women	18	Friend-Social	Friendship	Group of friends	no	Negative or Not Test Result		no
Contact	Women	18	Friend-Social	Friendship	Group of friends	no	Negative or Not Test Result		no
Contact	Women	#¡VALOR!	Friend-Social	Friendship	Group of friends	no	Negative or Not Test Result		no
Contact	Women	#¡VALOR!	Friend-Social	Friendship	Group of friends	no	Negative or Not Test Result		no
Contact	Women	18	Friend-Social	Friendship	Group of friends	no	Negative or Not Test Result		no
Contact	Women	18	Friend-Social	Friendship	Group of friends	no	Negative or Not Test Result		no
Contact of another case	Women	#¡VALOR!	Friend-Social	Friendship	Group of friends	no	Negative or Not Test Result		no
Contact of another case	Women	#¡VALOR!	Friend-Social	Friendship	Group of friends	no	Negative or Not Test Result		no
Contact of another case	Women	#¡VALOR!	Friend-Social	Friendship	Group of friends	no	Negative or Not Test Result		no
Contact of another case	Women	#¡VALOR!	Friend-Social	Friendship	Group of friends	no	Negative or Not Test Result		no
Contact of another case	Women	#¡VALOR!	Friend-Social	Friendship	Group of friends	no	Negative or Not Test Result		no
Contact of another case	Women	#¡VALOR!	Friend-Social	Friendship	Group of friends	no	Negative or Not Test Result		no
Contact of another case	Women	#¡VALOR!	Friend-Social	Friendship	Group of friends	no	Negative or Not Test Result		no
Contact of another case	Women	#¡VALOR!	Friend-Social	Friendship	Group of friends	no	Negative or Not Test Result		no
Contact of another case	Women	#¡VALOR!	Friend-Social	Friendship	Group of friends	no	Negative or Not Test Result		no
Contact of another case	Women	#¡VALOR!	Friend-Social	Friendship	Group of friends	no	Negative or Not Test Result		no
Contact of another case	Women	#¡VALOR!	Friend-Social	Friendship	Group of friends	no	Negative or Not Test Result		no
Contact	Men	#¡VALOR!	Friend-Social	Friendship	Group of friends	no	Negative or Not Test Result		no
Contact	Men	#¡VALOR!	Friend-Social	Friendship	Group of friends	no	Negative or Not Test Result		no
Contact	Men	#¡VALOR!	Friend-Social	Friendship	Group of friends	no	Negative or Not Test Result		no
Contact	Men	#¡VALOR!	Friend-Social	Friendship	Group of friends	no	Negative or Not Test Result		no
Contact	Men	#¡VALOR!	Friend-Social	Friendship	Group of friends	no	Negative or Not Test Result		no
Contact	Men	#¡VALOR!	Friend-Social	Friendship	Group of friends	no	Negative or Not Test Result		no
Contact	Men	18	Friend-Social	Friendship	Group of friends	no	Negative or Not Test Result		no
Contact	Men	18	Friend-Social	Friendship	Group of friends	no	Negative or Not Test Result		no
Contact	Men	#¡VALOR!	Friend-Social	Friendship	Group of friends	no	Negative or Not Test Result		no
Contact	Men	18	Friend-Social	Friendship	Group of friends	no	Negative or Not Test Result		no
Contact	Men	18	Friend-Social	Friendship	Group of friends	no	Negative or Not Test Result		no
Contact	Men	#¡VALOR!	Friend-Social	Friendship	Group of friends	no	Negative or Not Test Result		no
Contact	Men	22	Friend-Social	Friendship	Group of friends	no	Negative or Not Test Result		no
Contact	Men	47	Friend-Social	Friendship	Group of friends	no	Negative or Not Test Result		no
Contact	Men	18	Friend-Social	Friendship	Group of friends	no	Negative or Not Test Result		no
Contact	Men	#¡VALOR!	Friend-Social	Friendship	Group of friends	no	Negative or Not Test Result		no
Contact	Men	#¡VALOR!	Friend-Social	Friendship	Group of friends	no	Negative or Not Test Result		no
Contact	Men	18	Friend-Social	Friendship	Group of friends	no	Negative or Not Test Result		no
Contact	Men	18	Friend-Social	Friendship	Group of friends	no	Negative or Not Test Result		no
Contact	Men	18	Friend-Social	Friendship	Group of friends	no	Negative or Not Test Result		no
Contact	Men	18	Friend-Social	Friendship	Group of friends	no	Negative or Not Test Result		no
Contact	Men	18	Friend-Social	Friendship	Group of friends	no	Negative or Not Test Result		no
Contact	Men	19	Friend-Social	Friendship	Group of friends	no	Negative or Not Test Result		no
Contact	Men	57	Friend-Social	Friendship	Group of friends	no	Negative or Not Test Result		no
Contact	Men	18	Friend-Social	Friendship	Group of friends	no	Negative or Not Test Result		no
Contact	Men	18	Friend-Social	Friendship	Group of friends	no	Negative or Not Test Result		no
Contact	Men	18	Friend-Social	Friendship	Group of friends	no	Negative or Not Test Result		no
Contact	Men	#¡VALOR!	Friend-Social	Friendship	Group of friends	no	Negative or Not Test Result		no
Contact	Men	18	Friend-Social	Friendship	Group of friends	no	Negative or Not Test Result		no
Contact	Men	#¡VALOR!	Friend-Social	Friendship	Group of friends	no	Negative or Not Test Result		no
Contact	Men	#¡VALOR!	Friend-Social	Friendship	Group of friends	no	Negative or Not Test Result		no
Contact	Men	#¡VALOR!	Friend-Social	Friendship	Group of friends	no	Negative or Not Test Result		no
Contact	Men	#¡VALOR!	Friend-Social	Friendship	Group of friends	no	Negative or Not Test Result		no
Contact	Men	#¡VALOR!	Friend-Social	Friendship	Group of friends	no	Negative or Not Test Result		no
Contact	Men	#¡VALOR!	Friend-Social	Friendship	Group of friends	no	Negative or Not Test Result		no
Contact	Men	19	Friend-Social	Friendship	Group of friends	no	Negative or Not Test Result		no
Contact	Men	18	Friend-Social	Friendship	Group of friends	no	Negative or Not Test Result		no
Contact	Men	#¡VALOR!	Friend-Social	Friendship	Group of friends	no	Negative or Not Test Result		no
Contact	Men	18	Friend-Social	Friendship	Group of friends	no	Negative or Not Test Result		no
Contact	Men	18	Friend-Social	Friendship	Group of friends	no	Negative or Not Test Result		no
Contact	Men	18	Friend-Social	Friendship	Group of friends	no	Negative or Not Test Result		no
Contact	Men	#¡VALOR!	Friend-Social	Friendship	Group of friends	no	Negative or Not Test Result		no
Contact	Men	#¡VALOR!	Friend-Social	Friendship	Group of friends	no	Negative or Not Test Result		no
Contact	Men	18	Friend-Social	Friendship	Group of friends	no	Negative or Not Test Result		no
Contact	Men	#¡VALOR!	Friend-Social	Friendship	Group of friends	no	Negative or Not Test Result		no
Contact	Men	18	Friend-Social	Friendship	Group of friends	no	Negative or Not Test Result		no
Contact	Men	18	Friend-Social	Friendship	Group of friends	no	Negative or Not Test Result		no
Contact	Men	19	Friend-Social	Friendship	Group of friends	no	Negative or Not Test Result		no
Contact	Men	#¡VALOR!	Friend-Social	Friendship	Group of friends	no	Negative or Not Test Result		no
Contact	Men	#¡VALOR!	Friend-Social	Friendship	Group of friends	no	Negative or Not Test Result		no
Contact	Men	18	Friend-Social	Friendship	Group of friends	no	Negative or Not Test Result		no
Contact	Men	#¡VALOR!	Friend-Social	Friendship	Group of friends	no	Negative or Not Test Result		no
Contact	Men	#¡VALOR!	Friend-Social	Friendship	Group of friends	no	Negative or Not Test Result		no
Contact	Men	18	Friend-Social	Friendship	Group of friends	no	Negative or Not Test Result		no
Contact	Men	18	Friend-Social	Friendship	Group of friends	no	Negative or Not Test Result		no
Contact	Men	21	Friend-Social	Friendship	Group of friends	no	Negative or Not Test Result		no
Contact	Men	21	Friend-Social	Friendship	Group of friends	no	Negative or Not Test Result		no
Contact	Men	22	Friend-Social	Friendship	Group of friends	no	Negative or Not Test Result		no
Contact	Men	21	Friend-Social	Friendship	Group of friends	no	Negative or Not Test Result		no
Contact	Men	18	Friend-Social	Friendship	Group of friends	no	Negative or Not Test Result		no
Contact	Men	18	Friend-Social	Friendship	Group of friends	no	Negative or Not Test Result		no
Contact	Men	17	Friend-Social	Friendship	Group of friends	no	Negative or Not Test Result		no
Contact	Men	#¡VALOR!	Friend-Social	Friendship	Group of friends	no	Negative or Not Test Result		no
Contact	Men	18	Friend-Social	Friendship	Group of friends	no	Negative or Not Test Result		no
Contact	Men	18	Friend-Social	Friendship	Group of friends	no	Negative or Not Test Result		no
Contact	Men	#¡VALOR!	Friend-Social	Friendship	Group of friends	no	Negative or Not Test Result		no
Contact	Men	#¡VALOR!	Friend-Social	Friendship	Group of friends	no	Negative or Not Test Result		no
Contact	Men	18	Friend-Social	Friendship	Group of friends	no	Negative or Not Test Result		no
Contact	Men	#¡VALOR!	Friend-Social	Friendship	Group of friends	no	Negative or Not Test Result		no
Contact	Men	18	Friend-Social	Friendship	Group of friends	no	Negative or Not Test Result		no
Contact	Men	#¡VALOR!	Friend-Social	Friendship	Group of friends	no	Negative or Not Test Result		no
Contact	Men	18	Friend-Social	Friendship	Group of friends	no	Negative or Not Test Result		no
Contact	Men	#¡VALOR!	Friend-Social	Friendship	Group of friends	no	Negative or Not Test Result		no
Contact	Men	#¡VALOR!	Friend-Social	Friendship	Group of friends	no	Negative or Not Test Result		no
Contact	Men	#¡VALOR!	Friend-Social	Friendship	Group of friends	no	Negative or Not Test Result		no
Contact	Men	#¡VALOR!	Friend-Social	Friendship	Group of friends	no	Negative or Not Test Result		no
Contact	Men	#¡VALOR!	Friend-Social	Friendship	Group of friends	no	Negative or Not Test Result		no
Contact	Men	#¡VALOR!	Friend-Social	Friendship	Group of friends	no	Negative or Not Test Result		no
Contact	Men	18	Friend-Social	Friendship	Group of friends	no	Negative or Not Test Result		no
Contact	Men	#¡VALOR!	Friend-Social	Friendship	Group of friends	no	Negative or Not Test Result		no
Contact	Men	#¡VALOR!	Friend-Social	Friendship	Group of friends	no	Negative or Not Test Result		no
Contact	Men	#¡VALOR!	Friend-Social	Friendship	Group of friends	no	Negative or Not Test Result		no
Contact	Men	#¡VALOR!	Friend-Social	Friendship	Group of friends	no	Negative or Not Test Result		no
Contact	Men	18	Friend-Social	Friendship	Group of friends	no	Negative or Not Test Result		no
Contact	Men	18	Friend-Social	Friendship	Group of friends	no	Negative or Not Test Result		no
Contact	Men	18	Friend-Social	Friendship	Group of friends	no	Negative or Not Test Result		no
Contact	Men	#¡VALOR!	Friend-Social	Friendship	Group of friends	no	Negative or Not Test Result		no
Contact	Men	#¡VALOR!	Friend-Social	Friendship	Group of friends	no	Negative or Not Test Result		no
Contact	Men	18	Friend-Social	Friendship	Group of friends	no	Negative or Not Test Result		no
Contact	Men	18	Friend-Social	Friendship	Group of friends	no	Negative or Not Test Result		no
Contact	Men	#¡VALOR!	Friend-Social	Friendship	Group of friends	no	Negative or Not Test Result		no
Contact	Men	18	Friend-Social	Friendship	Group of friends	no	Negative or Not Test Result		no
Contact	Men	18	Friend-Social	Friendship	Group of friends	no	Negative or Not Test Result		no
Contact	Men	#¡VALOR!	Friend-Social	Friendship	Group of friends	no	Negative or Not Test Result		no
Contact	Men	#¡VALOR!	Friend-Social	Friendship	Group of friends	no	Negative or Not Test Result		no
Contact	Men	#¡VALOR!	Friend-Social	Friendship	Group of friends	no	Negative or Not Test Result		no
Contact	Men	18	Friend-Social	Friendship	Group of friends	no	Negative or Not Test Result		no
Contact	Men	#¡VALOR!	Friend-Social	Friendship	Group of friends	no	Negative or Not Test Result		no
Contact	Men	18	Friend-Social	Friendship	Group of friends	no	Negative or Not Test Result		no
Contact	Men	18	Friend-Social	Friendship	Group of friends	no	Negative or Not Test Result		no
Contact	Men	#¡VALOR!	Friend-Social	Friendship	Group of friends	no	Negative or Not Test Result		no
Contact	Men	18	Friend-Social	Friendship	Group of friends	no	Negative or Not Test Result		no
Contact	Men	18	Friend-Social	Friendship	Group of friends	no	Negative or Not Test Result		no
Contact	Men	18	Friend-Social	Friendship	Group of friends	no	Negative or Not Test Result		no
Contact	Men	18	Friend-Social	Friendship	Group of friends	no	Negative or Not Test Result		no
Contact	Men	18	Friend-Social	Friendship	Group of friends	no	Negative or Not Test Result		no
Contact	Men	18	Friend-Social	Friendship	Group of friends	no	Negative or Not Test Result		no
Contact	Men	18	Friend-Social	Friendship	Group of friends	no	Negative or Not Test Result		no
Contact	Men	#¡VALOR!	Friend-Social	Friendship	Group of friends	no	Negative or Not Test Result		no
Contact	Men	#¡VALOR!	Friend-Social	Friendship	Group of friends	no	Negative or Not Test Result		no
Contact	Men	#¡VALOR!	Friend-Social	Friendship	Group of friends	no	Negative or Not Test Result		no
Contact	Men	#¡VALOR!	Friend-Social	Friendship	Group of friends	no	Negative or Not Test Result		no
Contact	Men	#¡VALOR!	Friend-Social	Friendship	Group of friends	no	Negative or Not Test Result		no
Contact	Men	#¡VALOR!	Friend-Social	Friendship	Group of friends	no	Negative or Not Test Result		no
Contact	Men	#¡VALOR!	Friend-Social	Friendship	Group of friends	no	Negative or Not Test Result		no
Contact	Men	19	Friend-Social	Friendship	Group of friends	no	Negative or Not Test Result		no
Contact	Men	18	Friend-Social	Friendship	Group of friends	no	Negative or Not Test Result		no
Contact	Men	#¡VALOR!	Friend-Social	Friendship	Group of friends	no	Negative or Not Test Result		no
Contact	Men	18	Friend-Social	Friendship	Group of friends	no	Negative or Not Test Result		no
Contact	Men	18	Friend-Social	Friendship	Group of friends	no	Negative or Not Test Result		no
Contact	Men	#¡VALOR!	Friend-Social	Friendship	Group of friends	no	Negative or Not Test Result		no
Contact	Men	#¡VALOR!	Friend-Social	Friendship	Group of friends	no	Negative or Not Test Result		no
Contact	Men	18	Friend-Social	Friendship	Group of friends	no	Negative or Not Test Result		no
Contact	Men	#¡VALOR!	Friend-Social	Friendship	Group of friends	no	Negative or Not Test Result		no
Contact	Men	19	Friend-Social	Friendship	Group of friends	no	Negative or Not Test Result		no
Contact	Men	#¡VALOR!	Friend-Social	Friendship	Group of friends	no	Negative or Not Test Result		no
Contact	Men	18	Friend-Social	Friendship	Group of friends	no	Negative or Not Test Result		no
Contact	Men	18	Friend-Social	Friendship	Group of friends	no	Negative or Not Test Result		no
Contact	Men	18	Friend-Social	Friendship	Group of friends	no	Negative or Not Test Result		no
Contact	Men	18	Friend-Social	Friendship	Group of friends	no	Negative or Not Test Result		no
Contact	Men	18	Friend-Social	Friendship	Group of friends	no	Negative or Not Test Result		no
Contact	Men	18	Friend-Social	Friendship	Group of friends	no	Negative or Not Test Result		no
Contact	Men	#¡VALOR!	Friend-Social	Friendship	Group of friends	no	Negative or Not Test Result		no
Contact	Men	#¡VALOR!	Friend-Social	Friendship	Group of friends	no	Negative or Not Test Result		no
Contact	Men	#¡VALOR!	Friend-Social	Friendship	Group of friends	no	Negative or Not Test Result		no
Contact	Men	#¡VALOR!	Friend-Social	Friendship	Group of friends	no	Negative or Not Test Result		no
Contact	Men	#¡VALOR!	Friend-Social	Friendship	Group of friends	no	Negative or Not Test Result		no
Contact	Men	#¡VALOR!	Friend-Social	Friendship	Group of friends	no	Negative or Not Test Result		no
Contact	Men	18	Friend-Social	Friendship	Group of friends	no	Negative or Not Test Result		no
Contact	Men	#¡VALOR!	Friend-Social	Friendship	Group of friends	no	Negative or Not Test Result		no
Contact	Men	18	Friend-Social	Friendship	Group of friends	no	Negative or Not Test Result		no
Contact	Men	#¡VALOR!	Friend-Social	Friendship	Group of friends	no	Negative or Not Test Result		no
Contact	Men	#¡VALOR!	Friend-Social	Friendship	Group of friends	no	Negative or Not Test Result		no
Contact	Men	#¡VALOR!	Friend-Social	Friendship	Group of friends	no	Negative or Not Test Result		no
Contact	Men	#¡VALOR!	Friend-Social	Friendship	Group of friends	no	Negative or Not Test Result		no
Contact	Men	#¡VALOR!	Friend-Social	Friendship	Group of friends	no	Negative or Not Test Result		no
Contact	Men	19	Friend-Social	Friendship	Group of friends	no	Negative or Not Test Result		no
Contact	Men	18	Friend-Social	Friendship	Group of friends	no	Negative or Not Test Result		no
Contact	Men	#¡VALOR!	Friend-Social	Friendship	Group of friends	no	Negative or Not Test Result		no
Contact	Men	#¡VALOR!	Friend-Social	Friendship	Group of friends	no	Negative or Not Test Result		no
Contact	Men	#¡VALOR!	Friend-Social	Friendship	Group of friends	no	Negative or Not Test Result		no
Contact	Men	#¡VALOR!	Friend-Social	Friendship	Group of friends	no	Negative or Not Test Result		no
Contact	Men	#¡VALOR!	Friend-Social	Friendship	Group of friends	no	Negative or Not Test Result		no
Contact	Men	18	Friend-Social	Friendship	Group of friends	no	Negative or Not Test Result		no
Contact	Men	18	Friend-Social	Friendship	Group of friends	no	Negative or Not Test Result		no
Contact	Men	#¡VALOR!	Friend-Social	Friendship	Group of friends	no	Negative or Not Test Result		no
Contact	Men	#¡VALOR!	Friend-Social	Friendship	Group of friends	no	Negative or Not Test Result		no
Contact	Men	18	Friend-Social	Friendship	Group of friends	no	Negative or Not Test Result		no
Contact	Men	#¡VALOR!	Friend-Social	Friendship	Group of friends	no	Negative or Not Test Result		no
Contact	Men	18	Friend-Social	Friendship	Group of friends	no	Negative or Not Test Result		no
Contact	Men	#¡VALOR!	Friend-Social	Friendship	Group of friends	no	Negative or Not Test Result		no
Contact	Men	#¡VALOR!	Friend-Social	Friendship	Group of friends	no	Negative or Not Test Result		no
Contact	Men	#¡VALOR!	Friend-Social	Friendship	Group of friends	no	Negative or Not Test Result		no
Contact	Men	#¡VALOR!	Friend-Social	Friendship	Group of friends	no	Negative or Not Test Result		no
Contact	Men	#¡VALOR!	Friend-Social	Friendship	Group of friends	no	Negative or Not Test Result		no
Contact	Men	#¡VALOR!	Friend-Social	Friendship	Group of friends	no	Negative or Not Test Result		no
Contact	Men	#¡VALOR!	Friend-Social	Friendship	Group of friends	no	Negative or Not Test Result		no
Contact	Men	#¡VALOR!	Friend-Social	Friendship	Group of friends	no	Negative or Not Test Result		no
Contact	Men	#¡VALOR!	Friend-Social	Friendship	Group of friends	no	Negative or Not Test Result		no
Contact	Men	#¡VALOR!	Friend-Social	Friendship	Group of friends	no	Negative or Not Test Result		no
Contact	Men	#¡VALOR!	Friend-Social	Friendship	Group of friends	no	Negative or Not Test Result		no
Contact	Men	#¡VALOR!	Friend-Social	Friendship	Group of friends	no	Negative or Not Test Result		no
Contact	Men	#¡VALOR!	Friend-Social	Friendship	Group of friends	no	Negative or Not Test Result		no
Contact	Men	#¡VALOR!	Friend-Social	Friendship	Group of friends	no	Negative or Not Test Result		no
Contact	Men	#¡VALOR!	Friend-Social	Friendship	Group of friends	no	Negative or Not Test Result		no
Contact	Men	#¡VALOR!	Friend-Social	Friendship	Group of friends	no	Negative or Not Test Result		no
Contact	Men	#¡VALOR!	Friend-Social	Friendship	Group of friends	no	Negative or Not Test Result		no
Contact	Men	#¡VALOR!	Friend-Social	Friendship	Group of friends	no	Negative or Not Test Result		no
Contact	Men	#¡VALOR!	Friend-Social	Friendship	Group of friends	no	Negative or Not Test Result		no
Contact	Men	18	Friend-Social	Friendship	Group of friends	no	Negative or Not Test Result		no
Contact	Men	#¡VALOR!	Friend-Social	Friendship	Group of friends	no	Negative or Not Test Result		no
Contact	Men	#¡VALOR!	Friend-Social	Friendship	Group of friends	no	Negative or Not Test Result		no
Contact	Men	#¡VALOR!	Friend-Social	Friendship	Group of friends	no	Negative or Not Test Result		no
Contact	Men	18	Friend-Social	Friendship	Group of friends	no	Negative or Not Test Result		no
Contact	Men	19	Friend-Social	Friendship	Group of friends	no	Negative or Not Test Result		no
Contact	Men	18	Friend-Social	Friendship	Group of friends	no	Negative or Not Test Result		no
Contact	Men	19	Friend-Social	Friendship	Group of friends	no	Negative or Not Test Result		no
Contact	Men	18	Friend-Social	Friendship	Group of friends	no	Negative or Not Test Result		no
Contact	Men	18	Friend-Social	Friendship	Group of friends	no	Negative or Not Test Result		no
Contact	Men	18	Friend-Social	Friendship	Group of friends	no	Negative or Not Test Result		no
Contact	Men	21	Friend-Social	Friendship	Group of friends	no	Negative or Not Test Result		no
Contact	Men	18	Friend-Social	Friendship	Group of friends	no	Negative or Not Test Result		no
Contact	Men	18	Friend-Social	Friendship	Group of friends	no	Negative or Not Test Result		no
Contact	Men	18	Friend-Social	Friendship	Group of friends	no	Negative or Not Test Result		no
Contact	Men	18	Friend-Social	Friendship	Group of friends	no	Negative or Not Test Result		no
Contact	Men	#¡VALOR!	Friend-Social	Friendship	Group of friends	no	Negative or Not Test Result		no
Contact	Men	#¡VALOR!	Friend-Social	Friendship	Group of friends	no	Negative or Not Test Result		no
Contact	Men	#¡VALOR!	Friend-Social	Friendship	Group of friends	no	Negative or Not Test Result		no
Contact	Men	#¡VALOR!	Friend-Social	Friendship	Group of friends	no	Negative or Not Test Result		no
Contact	Men	18	Friend-Social	Friendship	Group of friends	no	Negative or Not Test Result		no
Contact	Men	#¡VALOR!	Friend-Social	Friendship	Group of friends	no	Negative or Not Test Result		no
Contact	Men	18	Friend-Social	Friendship	Group of friends	no	Negative or Not Test Result		no
Contact	Men	#¡VALOR!	Friend-Social	Friendship	Group of friends	no	Negative or Not Test Result		no
Contact	Men	#¡VALOR!	Friend-Social	Friendship	Group of friends	no	Negative or Not Test Result		no
Contact	Men	18	Friend-Social	Friendship	Group of friends	no	Negative or Not Test Result		no
Contact	Men	#¡VALOR!	Friend-Social	Friendship	Group of friends	no	Negative or Not Test Result		no
Contact	Men	#¡VALOR!	Friend-Social	Friendship	Group of friends	no	Negative or Not Test Result		no
Contact	Men	#¡VALOR!	Friend-Social	Friendship	Group of friends	no	Negative or Not Test Result		no
Contact	Men	#¡VALOR!	Friend-Social	Friendship	Group of friends	no	Negative or Not Test Result		no
Contact	Men	#¡VALOR!	Friend-Social	Friendship	Group of friends	no	Negative or Not Test Result		no
Contact	Men	#¡VALOR!	Friend-Social	Friendship	Group of friends	no	Negative or Not Test Result		no
Contact	Men	#¡VALOR!	Friend-Social	Friendship	Group of friends	no	Negative or Not Test Result		no
Contact	Men	#¡VALOR!	Friend-Social	Friendship	Group of friends	no	Negative or Not Test Result		no
Contact	Men	#¡VALOR!	Friend-Social	Friendship	Group of friends	no	Negative or Not Test Result		no
Contact	Men	#¡VALOR!	Friend-Social	Friendship	Group of friends	no	Negative or Not Test Result		no
Contact	Men	#¡VALOR!	Friend-Social	Friendship	Group of friends	no	Negative or Not Test Result		no
Contact	Men	#¡VALOR!	Friend-Social	Friendship	Group of friends	no	Negative or Not Test Result		no
Contact	Men	18	Friend-Social	Friendship	Group of friends	no	Negative or Not Test Result		no
Contact	Men	16	Friend-Social	Friendship	Group of friends	no	Negative or Not Test Result		no
Contact	Men	18	Friend-Social	Friendship	Group of friends	no	Negative or Not Test Result		no
Contact	Men	#¡VALOR!	Friend-Social	Friendship	Group of friends	no	Negative or Not Test Result		no
Contact	Men	#¡VALOR!	Friend-Social	Friendship	Group of friends	no	Negative or Not Test Result		no
Contact	Men	#¡VALOR!	Friend-Social	Friendship	Group of friends	no	Negative or Not Test Result		no
Contact	Men	#¡VALOR!	Friend-Social	Friendship	Group of friends	no	Negative or Not Test Result		no
Contact	Men	#¡VALOR!	Friend-Social	Friendship	Group of friends	no	Negative or Not Test Result		no
Contact	Men	18	Friend-Social	Friendship	Group of friends	no	Negative or Not Test Result		no
Contact	Men	18	Friend-Social	Friendship	Group of friends	no	Negative or Not Test Result		no
Contact	Men	17	Friend-Social	Friendship	Group of friends	no	Negative or Not Test Result		no
Contact	Men	18	Friend-Social	Friendship	Group of friends	no	Negative or Not Test Result		no
Contact	Men	18	Friend-Social	Friendship	Group of friends	no	Negative or Not Test Result		no
Contact	Men	18	Friend-Social	Friendship	Group of friends	no	Negative or Not Test Result		no
Contact	Men	#¡VALOR!	Friend-Social	Friendship	Group of friends	no	Negative or Not Test Result		no
Contact	Men	18	Friend-Social	Friendship	Group of friends	no	Negative or Not Test Result		no
Contact	Men	#¡VALOR!	Friend-Social	Friendship	Group of friends	no	Negative or Not Test Result		no
Contact	Men	#¡VALOR!	Friend-Social	Friendship	Group of friends	no	Negative or Not Test Result		no
Contact	Men	#¡VALOR!	Friend-Social	Friendship	Group of friends	no	Negative or Not Test Result		no
Contact	Men	19	Friend-Social	Friendship	Group of friends	no	Negative or Not Test Result		no
Contact	Men	#¡VALOR!	Friend-Social	Friendship	Group of friends	no	Negative or Not Test Result		no
Contact	Men	#¡VALOR!	Friend-Social	Friendship	Group of friends	no	Negative or Not Test Result		no
Contact	Men	#¡VALOR!	Friend-Social	Friendship	Group of friends	no	Negative or Not Test Result		no
Contact	Men	#¡VALOR!	Friend-Social	Friendship	Group of friends	no	Negative or Not Test Result		no
Contact	Men	#¡VALOR!	Friend-Social	Friendship	Group of friends	no	Negative or Not Test Result		no
Contact of another case	Men	18	Friend-Social	Friendship	Group of friends	no	Negative or Not Test Result		no
Contact of another case	Men	#¡VALOR!	Friend-Social	Friendship	Group of friends	no	Negative or Not Test Result		no
Contact of another case	Men	#¡VALOR!	Friend-Social	Friendship	Group of friends	no	Negative or Not Test Result		no
Contact of another case	Men	#¡VALOR!	Friend-Social	Friendship	Group of friends	no	Negative or Not Test Result		no
Contact of another case	Men	#¡VALOR!	Friend-Social	Friendship	Group of friends	no	Negative or Not Test Result		no
Contact of another case	Men	#¡VALOR!	Friend-Social	Friendship	Group of friends	no	Negative or Not Test Result		no
Contact of another case	Men	#¡VALOR!	Friend-Social	Friendship	Group of friends	no	Negative or Not Test Result		no
Contact of another case	Men	#¡VALOR!	Friend-Social	Friendship	Group of friends	no	Negative or Not Test Result		no
Contact of another case	Men	#¡VALOR!	Friend-Social	Friendship	Group of friends	no	Negative or Not Test Result		no
Contact of another case	Men	#¡VALOR!	Friend-Social	Friendship	Group of friends	no	Negative or Not Test Result		no
Contact of another case	Men	#¡VALOR!	Friend-Social	Friendship	Group of friends	no	Negative or Not Test Result		no
Contact of another case	Men	#¡VALOR!	Friend-Social	Friendship	Group of friends	no	Negative or Not Test Result		no
Contact of another case	Men	#¡VALOR!	Friend-Social	Friendship	Group of friends	no	Negative or Not Test Result		no
Contact of another case	Men	#¡VALOR!	Friend-Social	Friendship	Group of friends	no	Negative or Not Test Result		no
Contact of another case	Men	#¡VALOR!	Friend-Social	Friendship	Group of friends	no	Negative or Not Test Result		no
Contact of another case	Men	#¡VALOR!	Friend-Social	Friendship	Group of friends	no	Negative or Not Test Result		no
Contact of another case	Men	#¡VALOR!	Friend-Social	Friendship	Group of friends	no	Negative or Not Test Result		no
Contact	Women	#¡VALOR!	Friend-Social	Friendship	Restaurant/Bar	no	Negative or Not Test Result		no
Contact	Women	18	Friend-Social	Friendship	Restaurant/Bar	no	Negative or Not Test Result		no
Contact	Women	18	Friend-Social	Friendship	Restaurant/Bar	no	Negative or Not Test Result		no
Contact	Women	18	Friend-Social	Friendship	Restaurant/Bar	no	Negative or Not Test Result		no
Contact	Women	#¡VALOR!	Friend-Social	Friendship	Restaurant/Bar	no	Negative or Not Test Result		no
Contact	Women	18	Friend-Social	Friendship	Restaurant/Bar	no	Negative or Not Test Result		no
Contact	Women	#¡VALOR!	Friend-Social	Friendship	Restaurant/Bar	no	Negative or Not Test Result		no
Contact	Women	18	Friend-Social	Friendship	Restaurant/Bar	no	Negative or Not Test Result		no
Contact	Women	18	Friend-Social	Friendship	Restaurant/Bar	no	Negative or Not Test Result		no
Contact	Women	#¡VALOR!	Friend-Social	Friendship	Restaurant/Bar	no	Negative or Not Test Result		no
Contact	Women	18	Friend-Social	Friendship	Restaurant/Bar	no	Negative or Not Test Result		no
Contact	Women	18	Friend-Social	Friendship	Restaurant/Bar	no	Negative or Not Test Result		no
Contact	Women	18	Friend-Social	Friendship	Restaurant/Bar	no	Negative or Not Test Result		no
Contact	Women	#¡VALOR!	Other	Friendship	High School	no	Negative or Not Test Result		no
Contact	Women	#¡VALOR!	Other	Friendship	High School	no	Negative or Not Test Result		no
Contact	Men	#¡VALOR!	Other	Friendship	High School	no	Negative or Not Test Result		no
Contact	Men	#¡VALOR!	Other	Other	Nursery	no	Negative or Not Test Result		no
Contact	Women	18	Friend-Social	Friendship	Leisure	no	Negative or Not Test Result		no
Contact	Women	18	Friend-Social	Friendship	Leisure	no	Negative or Not Test Result		no
Contact	Women	18	Friend-Social	Friendship	Leisure	no	Negative or Not Test Result		no
Contact	Women	18	Friend-Social	Friendship	Leisure	no	Negative or Not Test Result		no
Contact	Women	#¡VALOR!	Friend-Social	Friendship	Leisure	no	Negative or Not Test Result		no
Contact	Women	18	Friend-Social	Friendship	Leisure	no	Negative or Not Test Result		no
Contact	Women	18	Friend-Social	Friendship	Leisure	no	Negative or Not Test Result		no
Contact	Women	18	Friend-Social	Friendship	Leisure	no	Negative or Not Test Result		no
Contact	Women	#¡VALOR!	Friend-Social	Friendship	Leisure	no	Negative or Not Test Result		no
Contact	Women	#¡VALOR!	Friend-Social	Friendship	Leisure	no	Negative or Not Test Result		no
Contact	Women	18	Friend-Social	Friendship	Leisure	no	Negative or Not Test Result		no
Contact	Women	18	Friend-Social	Friendship	Leisure	no	Negative or Not Test Result		no
Contact	Women	#¡VALOR!	Friend-Social	Friendship	Leisure	no	Negative or Not Test Result		no
Contact	Women	#¡VALOR!	Friend-Social	Friendship	Leisure	no	Negative or Not Test Result		no
Contact	Women	18	Friend-Social	Friendship	Leisure	no	Negative or Not Test Result		no
Contact	Women	18	Friend-Social	Friendship	Leisure	no	Negative or Not Test Result		no
Contact	Women	18	Friend-Social	Friendship	Leisure	no	Negative or Not Test Result		no
Contact	Women	#¡VALOR!	Friend-Social	Friendship	Leisure	no	Negative or Not Test Result		no
Contact	Women	18	Friend-Social	Friendship	Leisure	no	Negative or Not Test Result		no
Contact	Women	18	Friend-Social	Friendship	Leisure	no	Negative or Not Test Result		no
Contact	Women	18	Friend-Social	Friendship	Leisure	no	Negative or Not Test Result		no
Contact	Women	18	Friend-Social	Friendship	Leisure	no	Negative or Not Test Result		no
Contact	Women	#¡VALOR!	Friend-Social	Friendship	Leisure	no	Negative or Not Test Result		no
Contact	Women	18	Friend-Social	Friendship	Leisure	no	Negative or Not Test Result		no
Contact	Women	18	Friend-Social	Friendship	Leisure	no	Negative or Not Test Result		no
Contact	Women	18	Friend-Social	Friendship	Leisure	no	Negative or Not Test Result		no
Contact	Women	18	Friend-Social	Friendship	Leisure	no	Negative or Not Test Result		no
Contact	Women	18	Friend-Social	Friendship	Leisure	no	Negative or Not Test Result		no
Contact	Women	18	Friend-Social	Friendship	Leisure	no	Negative or Not Test Result		no
Contact	Women	#¡VALOR!	Friend-Social	Friendship	Leisure	no	Negative or Not Test Result		no
Contact	Women	18	Friend-Social	Friendship	Leisure	no	Negative or Not Test Result		no
Contact	Women	#¡VALOR!	Friend-Social	Friendship	Leisure	no	Negative or Not Test Result		no
Contact	Women	#¡VALOR!	Friend-Social	Friendship	Leisure	no	Negative or Not Test Result		no
Contact	Women	18	Friend-Social	Friendship	Leisure	no	Negative or Not Test Result		no
Contact	Women	#¡VALOR!	Friend-Social	Friendship	Leisure	no	Negative or Not Test Result		no
Contact	Women	19	Friend-Social	Friendship	Leisure	no	Negative or Not Test Result		no
Contact	Women	18	Friend-Social	Friendship	Leisure	no	Negative or Not Test Result		no
Contact	Women	#¡VALOR!	Friend-Social	Friendship	Leisure	no	Negative or Not Test Result		no
Contact	Women	18	Friend-Social	Friendship	Leisure	no	Negative or Not Test Result		no
Contact	Women	18	Friend-Social	Friendship	Leisure	no	Negative or Not Test Result		no
Contact	Women	#¡VALOR!	Friend-Social	Friendship	Leisure	no	Negative or Not Test Result		no
Contact	Women	#¡VALOR!	Friend-Social	Friendship	Leisure	no	Negative or Not Test Result		no
Contact	Women	#¡VALOR!	Friend-Social	Friendship	Leisure	no	Negative or Not Test Result		no
Contact	Women	18	Friend-Social	Friendship	Leisure	no	Negative or Not Test Result		no
Contact	Women	18	Friend-Social	Friendship	Leisure	no	Negative or Not Test Result		no
Contact	Women	18	Friend-Social	Friendship	Leisure	no	Negative or Not Test Result		no
Contact	Women	18	Friend-Social	Friendship	Leisure	no	Negative or Not Test Result		no
Contact	Women	18	Friend-Social	Friendship	Leisure	no	Negative or Not Test Result		no
Contact	Women	#¡VALOR!	Friend-Social	Friendship	Leisure	no	Negative or Not Test Result		no
Contact	Women	18	Friend-Social	Friendship	Leisure	no	Negative or Not Test Result		no
Contact	Women	10	Friend-Social	Friendship	Leisure	no	Negative or Not Test Result		no
Contact	Women	18	Friend-Social	Friendship	Leisure	no	Negative or Not Test Result		no
Contact	Women	17	Friend-Social	Friendship	Leisure	no	Negative or Not Test Result		no
Contact	Women	28	Friend-Social	Friendship	Leisure	no	Negative or Not Test Result		no
Contact	Women	23	Friend-Social	Friendship	Leisure	no	Negative or Not Test Result		no
Contact	Women	17	Friend-Social	Friendship	Leisure	no	Negative or Not Test Result		no
Contact	Women	17	Friend-Social	Friendship	Leisure	no	Negative or Not Test Result		no
Contact	Women	52	Friend-Social	Friendship	Leisure	no	Negative or Not Test Result		no
Contact	Women	#¡VALOR!	Friend-Social	Friendship	Leisure	no	Negative or Not Test Result		no
Contact	Women	#¡VALOR!	Friend-Social	Friendship	Leisure	no	Negative or Not Test Result		no
Contact of another case	Women	#¡VALOR!	Friend-Social	Friendship	Leisure	no	Negative or Not Test Result		no
Contact of another case	Women	#¡VALOR!	Friend-Social	Friendship	Leisure	no	Negative or Not Test Result		no
Contact of another case	Women	#¡VALOR!	Friend-Social	Friendship	Leisure	no	Negative or Not Test Result		no
Contact of another case	Women	#¡VALOR!	Friend-Social	Friendship	Leisure	no	Negative or Not Test Result		no
Contact of another case	Women	#¡VALOR!	Friend-Social	Friendship	Leisure	no	Negative or Not Test Result		no
Contact of another case	Women	#¡VALOR!	Friend-Social	Friendship	Leisure	no	Negative or Not Test Result		no
Contact of another case	Women	#¡VALOR!	Friend-Social	Friendship	Leisure	no	Negative or Not Test Result		no
Contact of another case	Women	#¡VALOR!	Friend-Social	Friendship	Leisure	no	Negative or Not Test Result		no
Contact of another case	Women	#¡VALOR!	Friend-Social	Friendship	Leisure	no	Negative or Not Test Result		no
Contact	Men	18	Friend-Social	Friendship	Leisure	no	Negative or Not Test Result		no
Contact	Men	#¡VALOR!	Friend-Social	Friendship	Leisure	no	Negative or Not Test Result		no
Contact	Men	18	Friend-Social	Friendship	Leisure	no	Negative or Not Test Result		no
Contact	Men	18	Friend-Social	Friendship	Leisure	no	Negative or Not Test Result		no
Contact	Men	18	Friend-Social	Friendship	Leisure	no	Negative or Not Test Result		no
Contact	Men	18	Friend-Social	Friendship	Leisure	no	Negative or Not Test Result		no
Contact	Men	18	Friend-Social	Friendship	Leisure	no	Negative or Not Test Result		no
Contact	Men	17	Friend-Social	Friendship	Leisure	no	Negative or Not Test Result		no
Contact	Men	18	Friend-Social	Friendship	Leisure	no	Negative or Not Test Result		no
Contact	Men	#¡VALOR!	Friend-Social	Friendship	Leisure	no	Negative or Not Test Result		no
Contact	Men	18	Friend-Social	Friendship	Leisure	no	Negative or Not Test Result		no
Contact	Men	17	Friend-Social	Friendship	Leisure	no	Negative or Not Test Result		no
Contact	Men	18	Friend-Social	Friendship	Leisure	no	Negative or Not Test Result		no
Contact	Men	18	Friend-Social	Friendship	Leisure	no	Negative or Not Test Result		no
Contact	Men	18	Friend-Social	Friendship	Leisure	no	Negative or Not Test Result		no
Contact	Men	18	Friend-Social	Friendship	Leisure	no	Negative or Not Test Result		no
Contact	Men	18	Friend-Social	Friendship	Leisure	no	Negative or Not Test Result		no
Contact	Men	18	Friend-Social	Friendship	Leisure	no	Negative or Not Test Result		no
Contact	Men	18	Friend-Social	Friendship	Leisure	no	Negative or Not Test Result		no
Contact	Men	18	Friend-Social	Friendship	Leisure	no	Negative or Not Test Result		no
Contact	Men	18	Friend-Social	Friendship	Leisure	no	Negative or Not Test Result		no
Contact	Men	18	Friend-Social	Friendship	Leisure	no	Negative or Not Test Result		no
Contact	Men	18	Friend-Social	Friendship	Leisure	no	Negative or Not Test Result		no
Contact	Men	#¡VALOR!	Friend-Social	Friendship	Leisure	no	Negative or Not Test Result		no
Contact	Men	#¡VALOR!	Friend-Social	Friendship	Leisure	no	Negative or Not Test Result		no
Contact	Men	#¡VALOR!	Friend-Social	Friendship	Leisure	no	Negative or Not Test Result		no
Contact	Men	18	Friend-Social	Friendship	Leisure	no	Negative or Not Test Result		no
Contact	Men	18	Friend-Social	Friendship	Leisure	no	Negative or Not Test Result		no
Contact	Men	18	Friend-Social	Friendship	Leisure	no	Negative or Not Test Result		no
Contact	Men	18	Friend-Social	Friendship	Leisure	no	Negative or Not Test Result		no
Contact	Men	18	Friend-Social	Friendship	Leisure	no	Negative or Not Test Result		no
Contact	Men	18	Friend-Social	Friendship	Leisure	no	Negative or Not Test Result		no
Contact	Men	18	Friend-Social	Friendship	Leisure	no	Negative or Not Test Result		no
Contact	Men	18	Friend-Social	Friendship	Leisure	no	Negative or Not Test Result		no
Contact	Men	18	Friend-Social	Friendship	Leisure	no	Negative or Not Test Result		no
Contact	Men	17	Friend-Social	Friendship	Leisure	no	Negative or Not Test Result		no
Contact	Men	#¡VALOR!	Friend-Social	Friendship	Leisure	no	Negative or Not Test Result		no
Contact	Men	18	Friend-Social	Friendship	Leisure	no	Negative or Not Test Result		no
Contact	Men	18	Friend-Social	Friendship	Leisure	no	Negative or Not Test Result		no
Contact	Men	#¡VALOR!	Friend-Social	Friendship	Leisure	no	Negative or Not Test Result		no
Contact	Men	#¡VALOR!	Friend-Social	Friendship	Leisure	no	Negative or Not Test Result		no
Contact	Men	18	Friend-Social	Friendship	Leisure	no	Negative or Not Test Result		no
Contact	Men	18	Friend-Social	Friendship	Leisure	no	Negative or Not Test Result		no
Contact	Men	#¡VALOR!	Friend-Social	Friendship	Leisure	no	Negative or Not Test Result		no
Contact	Men	18	Friend-Social	Friendship	Leisure	no	Negative or Not Test Result		no
Contact	Men	19	Friend-Social	Friendship	Leisure	no	Negative or Not Test Result		no
Contact	Men	18	Friend-Social	Friendship	Leisure	no	Negative or Not Test Result		no
Contact	Men	#¡VALOR!	Friend-Social	Friendship	Leisure	no	Negative or Not Test Result		no
Contact	Men	18	Friend-Social	Friendship	Leisure	no	Negative or Not Test Result		no
Contact	Men	30	Friend-Social	Friendship	Leisure	no	Negative or Not Test Result		no
Contact	Men	18	Friend-Social	Friendship	Leisure	no	Negative or Not Test Result		no
Contact	Men	18	Friend-Social	Friendship	Leisure	no	Negative or Not Test Result		no
Contact	Men	#¡VALOR!	Friend-Social	Friendship	Leisure	no	Negative or Not Test Result		no
Contact	Men	18	Friend-Social	Friendship	Leisure	no	Negative or Not Test Result		no
Contact	Men	18	Friend-Social	Friendship	Leisure	no	Negative or Not Test Result		no
Contact	Men	23	Friend-Social	Friendship	Leisure	no	Negative or Not Test Result		no
Contact	Men	18	Friend-Social	Friendship	Leisure	no	Negative or Not Test Result		no
Contact	Men	18	Friend-Social	Friendship	Leisure	no	Negative or Not Test Result		no
Contact	Men	18	Friend-Social	Friendship	Leisure	no	Negative or Not Test Result		no
Contact	Men	18	Friend-Social	Friendship	Leisure	no	Negative or Not Test Result		no
Contact	Men	18	Friend-Social	Friendship	Leisure	no	Negative or Not Test Result		no
Contact	Men	#¡VALOR!	Friend-Social	Friendship	Leisure	no	Negative or Not Test Result		no
Contact	Men	18	Friend-Social	Friendship	Leisure	no	Negative or Not Test Result		no
Contact	Men	#¡VALOR!	Friend-Social	Friendship	Leisure	no	Negative or Not Test Result		no
Contact	Men	#¡VALOR!	Friend-Social	Friendship	Leisure	no	Negative or Not Test Result		no
Contact	Men	#¡VALOR!	Friend-Social	Friendship	Leisure	no	Negative or Not Test Result		no
Contact	Men	17	Friend-Social	Friendship	Leisure	no	Negative or Not Test Result		no
Contact	Men	17	Friend-Social	Friendship	Leisure	no	Negative or Not Test Result		no
Contact	Men	17	Friend-Social	Friendship	Leisure	no	Negative or Not Test Result		no
Contact	Men	#¡VALOR!	Friend-Social	Friendship	Leisure	no	Negative or Not Test Result		no
Contact	Men	#¡VALOR!	Friend-Social	Friendship	Leisure	no	Negative or Not Test Result		no
Contact	Men	#¡VALOR!	Friend-Social	Friendship	Leisure	no	Negative or Not Test Result		no
Contact	Men	18	Friend-Social	Friendship	Leisure	no	Negative or Not Test Result		no
Contact	Men	18	Friend-Social	Friendship	Leisure	no	Negative or Not Test Result		no
Contact of another case	Men	18	Friend-Social	Friendship	Leisure	no	Negative or Not Test Result		no
Contact of another case	Men	#¡VALOR!	Friend-Social	Friendship	Leisure	no	Negative or Not Test Result		no
Contact of another case	Men	#¡VALOR!	Friend-Social	Friendship	Leisure	no	Negative or Not Test Result		no
Contact	Women	#¡VALOR!	Friend-Social	Friendship	Sports center	no	Negative or Not Test Result		no
Contact	Men	#¡VALOR!	Friend-Social	Friendship	Sports center	no	Negative or Not Test Result		no
Contact	Men	19	Friend-Social	Friendship	Sports center	no	Negative or Not Test Result		no
Contact	Men	#¡VALOR!	Friend-Social	Friendship	Sports center	no	Negative or Not Test Result		no
Contact	Men	#¡VALOR!	Friend-Social	Friendship	Sports center	no	Negative or Not Test Result		no
Contact	Men	19	Friend-Social	Friendship	Sports center	no	Negative or Not Test Result		no
Contact	Men	#¡VALOR!	Friend-Social	Friendship	Sports center	no	Negative or Not Test Result		no
Contact	Men	#¡VALOR!	Friend-Social	Friendship	Sports center	no	Negative or Not Test Result		no
Contact	Men	19	Friend-Social	Friendship	Sports center	no	Negative or Not Test Result		no
Contact	Men	18	Friend-Social	Friendship	Sports center	no	Negative or Not Test Result		no
Contact	Men	19	Friend-Social	Friendship	Sports center	no	Negative or Not Test Result		no
Contact	Women	19	Friend-Social	Friendship	Restaurant/bar	no	Negative or Not Test Result		no
Contact	Women	#¡VALOR!	Friend-Social	Friendship	Travel/Trip	no	Negative or Not Test Result		no
Contact	Women	18	Friend-Social	Friendship	Travel/Trip	no	Negative or Not Test Result		no
Contact	Women	#¡VALOR!	Friend-Social	Friendship	Travel/Trip	no	Negative or Not Test Result		no
Contact	Women	19	Friend-Social	Friendship	Travel/Trip	no	Negative or Not Test Result		no
Contact	Women	18	Friend-Social	Friendship	Travel/Trip	no	Negative or Not Test Result		no
Contact	Women	#¡VALOR!	Friend-Social	Friendship	Travel/Trip	no	Negative or Not Test Result		no
Contact	Women	#¡VALOR!	Friend-Social	Friendship	Travel/Trip	no	Negative or Not Test Result		no
Contact	Women	18	Friend-Social	Friendship	Travel/Trip	no	Negative or Not Test Result		no
Contact	Women	18	Friend-Social	Friendship	Travel/Trip	no	Negative or Not Test Result		no
Contact	Women	18	Friend-Social	Friendship	Travel/Trip	no	Negative or Not Test Result		no
Contact	Women	#¡VALOR!	Friend-Social	Friendship	Travel/Trip	no	Negative or Not Test Result		no
Contact	Women	#¡VALOR!	Friend-Social	Friendship	Travel/Trip	no	Negative or Not Test Result		no
Contact	Women	18	Friend-Social	Friendship	Travel/Trip	no	Negative or Not Test Result		no
Contact	Women	18	Friend-Social	Friendship	Travel/Trip	no	Negative or Not Test Result		no
Contact	Women	#¡VALOR!	Friend-Social	Friendship	Travel/Trip	no	Negative or Not Test Result		no
Contact	Women	#¡VALOR!	Friend-Social	Friendship	Travel/Trip	no	Negative or Not Test Result		no
Contact	Women	18	Friend-Social	Friendship	Travel/Trip	no	Negative or Not Test Result		no
Contact	Women	#¡VALOR!	Friend-Social	Friendship	Travel/Trip	no	Negative or Not Test Result		no
Contact	Women	#¡VALOR!	Friend-Social	Friendship	Travel/Trip	no	Negative or Not Test Result		no
Contact	Women	#¡VALOR!	Friend-Social	Friendship	Travel/Trip	no	Negative or Not Test Result		no
Contact	Women	#¡VALOR!	Friend-Social	Friendship	Travel/Trip	no	Negative or Not Test Result		no
Contact	Women	#¡VALOR!	Friend-Social	Friendship	Travel/Trip	no	Negative or Not Test Result		no
Contact	Women	18	Friend-Social	Friendship	Travel/Trip	no	Negative or Not Test Result		no
Contact	Women	18	Friend-Social	Friendship	Travel/Trip	no	Negative or Not Test Result		no
Contact	Women	#¡VALOR!	Friend-Social	Friendship	Travel/Trip	no	Negative or Not Test Result		no
Contact	Women	18	Friend-Social	Friendship	Travel/Trip	no	Negative or Not Test Result		no
Contact	Women	#¡VALOR!	Friend-Social	Friendship	Travel/Trip	no	Negative or Not Test Result		no
Contact	Women	18	Friend-Social	Friendship	Travel/Trip	no	Negative or Not Test Result		no
Contact	Women	#¡VALOR!	Friend-Social	Friendship	Travel/Trip	no	Negative or Not Test Result		no
Contact	Women	#¡VALOR!	Friend-Social	Friendship	Travel/Trip	no	Negative or Not Test Result		no
Contact	Women	18	Friend-Social	Friendship	Travel/Trip	no	Negative or Not Test Result		no
Contact	Women	#¡VALOR!	Friend-Social	Friendship	Travel/Trip	no	Negative or Not Test Result		no
Contact	Women	#¡VALOR!	Friend-Social	Friendship	Travel/Trip	no	Negative or Not Test Result		no
Contact	Women	#¡VALOR!	Friend-Social	Friendship	Travel/Trip	no	Negative or Not Test Result		no
Contact	Women	18	Friend-Social	Friendship	Travel/Trip	no	Negative or Not Test Result		no
Contact	Women	#¡VALOR!	Friend-Social	Friendship	Travel/Trip	no	Negative or Not Test Result		no
Contact	Women	18	Friend-Social	Friendship	Travel/Trip	no	Negative or Not Test Result		no
Contact	Women	#¡VALOR!	Friend-Social	Friendship	Travel/Trip	no	Negative or Not Test Result		no
Contact	Women	#¡VALOR!	Friend-Social	Friendship	Travel/Trip	no	Negative or Not Test Result		no
Contact	Women	#¡VALOR!	Friend-Social	Friendship	Travel/Trip	no	Negative or Not Test Result		no
Contact	Women	#¡VALOR!	Friend-Social	Friendship	Travel/Trip	no	Negative or Not Test Result		no
Contact	Women	#¡VALOR!	Friend-Social	Friendship	Travel/Trip	no	Negative or Not Test Result		no
[truncated: 281 more rows]
