# Supplementary material for: A large outbreak of COVID-19 linked to an end of term trip to Menorca (Spain) by secondary school students in summer 2021
Source: PLoS One. 2023 Feb 3;18(2):e0280614. doi: 10.1371/journal.pone.0280614 (PMC9897546; doi:10.1371/journal.pone.0280614)
Supplement: S1 Table — (XLSX) [file pone.0280614.s005.xlsx]

## Sheet: Hoja1
S5 Table. Additional data from confirmed cases.
Description of the confirmed cases and exposure during Menorca trip outbreak of SARS-CoV-2, stratified in primary and secondary cases. Catalonia, June, and July of 2021
	Primary cases		Secondary cases		Total
	N	%	N	%	N
Sex
Female	296	57.5%	131	53.5%	427
Male	219	42.5%	114	46.5%	333
Age (years)
13-16	0	0.0%	5	2.0%	5
17-18	511	99.2%	219	89.4%	730
19-23	4	0.8%	9	3.4%	13
23-56	0	0.0%	12	4.9%	12
Exposure
Primary exposure (Menorca)	515	100.0%	0	0.0%	515
Friendship and social	0	0.0%	211	86.1%	211
Domiciliary	0	0.0%	33	13.5%	33
Other	0	0.0%	1	0.4%	1
Symptomatology
Symptomatic	402	78.1%	140	57.1%	542
Asymptomatic	113	21.9%	105	42.9%	218
Vaccination status
Full vaccination	0	0.0%	7	2.8%	7
Single dose	0	0.0%	0	0%	0
Not vaccinated	515	100.0%	238	97.1%	753
Test performed
RT-PCR	340	66.0%	169	69.0%	509
TAR	175	34.0%	76	31.0%	251
Episode
First COVID-19	513	99.6%	245	100.0%	758
Reinfection	2	0.4%	0	0.0%	2
Total	515	100.0%	245	100.0%	760
