# Supplementary material for: A large outbreak of COVID-19 linked to an end of term trip to Menorca (Spain) by secondary school students in summer 2021
Source: PLoS One. 2023 Feb 3;18(2):e0280614. doi: 10.1371/journal.pone.0280614 (PMC9897546; doi:10.1371/journal.pone.0280614)
Supplement: S2 Table — (XLSX) [file pone.0280614.s006.xlsx]

## Sheet: Hoja1
S5 Table. Additional data from close contacts.
Description of close contacts of the Menorca trip outbreak of SARS-CoV-2, Catalonia, June, and July of 2021
	Women		Men		Total
	N	%	N	%	N
Age
0-12	5	0.4%	9	0.8%	14
13-16	39	3.3%	31	2.8%	70
17-18	548	46.4%	548	49.9%	1096
19-25	44	3.7%	72	6.6%	116
26-45	14	1.2%	10	0.9%	24
46-65	188	15.9%	144	13.1%	332
+65	7	0.6%	8	0.7%	15
Unknown	336	29.2%	332	35.5%	668
Exposure
Friendship and social	730	58.2%	736	59.9%	1466
Domiciliary	399	36.6%	300	32.3%	699
Other	52	5.3%	63	7.8%	115
Total	1181	100.0%	1099	100.0%	2280
